# Supplementary material for: Effects of primary health care and socioeconomic aspects on the dispersion of COVID-19 in the Brazilian Northeast: Ecological study of the first pandemic wave
Source: PLoS One. 2024 Mar 27;19(3):e0296837. doi: 10.1371/journal.pone.0296837 (PMC10971773; doi:10.1371/journal.pone.0296837)
Supplement: S1 Data — (XLSX) [file pone.0296837.s001.xlsx]

## Sheet:  Sheet1
City	CodUF	CO_MUNICIPIO_IBGE	CodeRegiaoSaude	NameRegionHealth	Epi Week	Date	Pop	Porte_Cidade	Cases_Accum	Cases_Deaths	Recoverednew	GDP_PERCAPTA	DENSITY_DEMO	BUSY_PEOPLE	GINI	HDI	INDEX_POVERTY	Cob_APS	Cob_ESF	Note_PMAQ
Feira de Santana	29	291080	29006	Feira de Santana	13	2020-03-28	614872	1	9	0		21765.4	416.03	21.2	0.49	0.712	36.14	78.59	67.89	2.17
Feira de Santana	29	291080	29006	Feira de Santana	14	2020-03-29	614872	1	9	0		21765.4	416.03	21.2	0.49	0.712	36.14	78.59	67.89	2.17
Feira de Santana	29	291080	29006	Feira de Santana	14	2020-03-30	614872	1	12	0		21765.4	416.03	21.2	0.49	0.712	36.14	78.59	67.89	2.17
Feira de Santana	29	291080	29006	Feira de Santana	14	2020-03-31	614872	1	17	0		21765.4	416.03	21.2	0.49	0.712	36.14	78.59	67.89	2.17
Feira de Santana	29	291080	29006	Feira de Santana	14	2020-04-01	614872	1	18	0		21765.4	416.03	21.2	0.49	0.712	36.14	78.59	67.89	2.17
Feira de Santana	29	291080	29006	Feira de Santana	14	2020-04-02	614872	1	21	0		21765.4	416.03	21.2	0.49	0.712	36.14	78.59	67.89	2.17
Feira de Santana	29	291080	29006	Feira de Santana	14	2020-04-03	614872	1	20	0		21765.4	416.03	21.2	0.49	0.712	36.14	78.59	67.89	2.17
Feira de Santana	29	291080	29006	Feira de Santana	14	2020-04-04	614872	1	21	0		21765.4	416.03	21.2	0.49	0.712	36.14	78.59	67.89	2.17
Feira de Santana	29	291080	29006	Feira de Santana	15	2020-04-05	614872	1	25	0		21765.4	416.03	21.2	0.49	0.712	36.14	78.59	67.89	2.17
Feira de Santana	29	291080	29006	Feira de Santana	15	2020-04-06	614872	1	26	0		21765.4	416.03	21.2	0.49	0.712	36.14	78.59	67.89	2.17
Feira de Santana	29	291080	29006	Feira de Santana	15	2020-04-07	614872	1	32	0		21765.4	416.03	21.2	0.49	0.712	36.14	78.59	67.89	2.17
Feira de Santana	29	291080	29006	Feira de Santana	15	2020-04-08	614872	1	33	0		21765.4	416.03	21.2	0.49	0.712	36.14	78.59	67.89	2.17
Feira de Santana	29	291080	29006	Feira de Santana	15	2020-04-09	614872	1	39	0		21765.4	416.03	21.2	0.49	0.712	36.14	78.59	67.89	2.17
Feira de Santana	29	291080	29006	Feira de Santana	15	2020-04-10	614872	1	41	0		21765.4	416.03	21.2	0.49	0.712	36.14	78.59	67.89	2.17
Feira de Santana	29	291080	29006	Feira de Santana	15	2020-04-11	614872	1	42	0		21765.4	416.03	21.2	0.49	0.712	36.14	78.59	67.89	2.17
Feira de Santana	29	291080	29006	Feira de Santana	16	2020-04-12	614872	1	43	0		21765.4	416.03	21.2	0.49	0.712	36.14	78.59	67.89	2.17
Feira de Santana	29	291080	29006	Feira de Santana	16	2020-04-13	614872	1	45	0		21765.4	416.03	21.2	0.49	0.712	36.14	78.59	67.89	2.17
Feira de Santana	29	291080	29006	Feira de Santana	16	2020-04-14	614872	1	48	0		21765.4	416.03	21.2	0.49	0.712	36.14	78.59	67.89	2.17
Feira de Santana	29	291080	29006	Feira de Santana	16	2020-04-15	614872	1	50	0		21765.4	416.03	21.2	0.49	0.712	36.14	78.59	67.89	2.17
Feira de Santana	29	291080	29006	Feira de Santana	16	2020-04-16	614872	1	51	0		21765.4	416.03	21.2	0.49	0.712	36.14	78.59	67.89	2.17
Feira de Santana	29	291080	29006	Feira de Santana	16	2020-04-17	614872	1	52	0		21765.4	416.03	21.2	0.49	0.712	36.14	78.59	67.89	2.17
Feira de Santana	29	291080	29006	Feira de Santana	16	2020-04-18	614872	1	54	1		21765.4	416.03	21.2	0.49	0.712	36.14	78.59	67.89	2.17
Feira de Santana	29	291080	29006	Feira de Santana	17	2020-04-19	614872	1	54	1		21765.4	416.03	21.2	0.49	0.712	36.14	78.59	67.89	2.17
Feira de Santana	29	291080	29006	Feira de Santana	17	2020-04-20	614872	1	58	1		21765.4	416.03	21.2	0.49	0.712	36.14	78.59	67.89	2.17
Feira de Santana	29	291080	29006	Feira de Santana	17	2020-04-21	614872	1	61	1		21765.4	416.03	21.2	0.49	0.712	36.14	78.59	67.89	2.17
Feira de Santana	29	291080	29006	Feira de Santana	17	2020-04-22	614872	1	61	1		21765.4	416.03	21.2	0.49	0.712	36.14	78.59	67.89	2.17
Feira de Santana	29	291080	29006	Feira de Santana	17	2020-04-23	614872	1	63	1		21765.4	416.03	21.2	0.49	0.712	36.14	78.59	67.89	2.17
Feira de Santana	29	291080	29006	Feira de Santana	17	2020-04-24	614872	1	66	1		21765.4	416.03	21.2	0.49	0.712	36.14	78.59	67.89	2.17
Feira de Santana	29	291080	29006	Feira de Santana	17	2020-04-25	614872	1	66	1		21765.4	416.03	21.2	0.49	0.712	36.14	78.59	67.89	2.17
Feira de Santana	29	291080	29006	Feira de Santana	18	2020-04-26	614872	1	67	1		21765.4	416.03	21.2	0.49	0.712	36.14	78.59	67.89	2.17
Feira de Santana	29	291080	29006	Feira de Santana	18	2020-04-27	614872	1	67	1		21765.4	416.03	21.2	0.49	0.712	36.14	78.59	67.89	2.17
Feira de Santana	29	291080	29006	Feira de Santana	18	2020-04-28	614872	1	67	1		21765.4	416.03	21.2	0.49	0.712	36.14	78.59	67.89	2.17
Feira de Santana	29	291080	29006	Feira de Santana	18	2020-04-29	614872	1	86	1		21765.4	416.03	21.2	0.49	0.712	36.14	78.59	67.89	2.17
Feira de Santana	29	291080	29006	Feira de Santana	18	2020-04-30	614872	1	90	1		21765.4	416.03	21.2	0.49	0.712	36.14	78.59	67.89	2.17
Feira de Santana	29	291080	29006	Feira de Santana	18	2020-05-01	614872	1	87	1		21765.4	416.03	21.2	0.49	0.712	36.14	78.59	67.89	2.17
Feira de Santana	29	291080	29006	Feira de Santana	18	2020-05-02	614872	1	88	1		21765.4	416.03	21.2	0.49	0.712	36.14	78.59	67.89	2.17
Feira de Santana	29	291080	29006	Feira de Santana	19	2020-05-03	614872	1	96	2		21765.4	416.03	21.2	0.49	0.712	36.14	78.59	67.89	2.17
Feira de Santana	29	291080	29006	Feira de Santana	19	2020-05-04	614872	1	97	2		21765.4	416.03	21.2	0.49	0.712	36.14	78.59	67.89	2.17
Feira de Santana	29	291080	29006	Feira de Santana	19	2020-05-05	614872	1	97	2		21765.4	416.03	21.2	0.49	0.712	36.14	78.59	67.89	2.17
Feira de Santana	29	291080	29006	Feira de Santana	19	2020-05-06	614872	1	102	2		21765.4	416.03	21.2	0.49	0.712	36.14	78.59	67.89	2.17
Feira de Santana	29	291080	29006	Feira de Santana	19	2020-05-07	614872	1	104	2		21765.4	416.03	21.2	0.49	0.712	36.14	78.59	67.89	2.17
Feira de Santana	29	291080	29006	Feira de Santana	19	2020-05-08	614872	1	107	2		21765.4	416.03	21.2	0.49	0.712	36.14	78.59	67.89	2.17
Feira de Santana	29	291080	29006	Feira de Santana	19	2020-05-09	614872	1	112	2		21765.4	416.03	21.2	0.49	0.712	36.14	78.59	67.89	2.17
Feira de Santana	29	291080	29006	Feira de Santana	20	2020-05-10	614872	1	117	2		21765.4	416.03	21.2	0.49	0.712	36.14	78.59	67.89	2.17
Feira de Santana	29	291080	29006	Feira de Santana	20	2020-05-11	614872	1	117	2		21765.4	416.03	21.2	0.49	0.712	36.14	78.59	67.89	2.17
Feira de Santana	29	291080	29006	Feira de Santana	20	2020-05-12	614872	1	129	2		21765.4	416.03	21.2	0.49	0.712	36.14	78.59	67.89	2.17
Feira de Santana	29	291080	29006	Feira de Santana	20	2020-05-13	614872	1	138	2		21765.4	416.03	21.2	0.49	0.712	36.14	78.59	67.89	2.17
Feira de Santana	29	291080	29006	Feira de Santana	20	2020-05-14	614872	1	138	2		21765.4	416.03	21.2	0.49	0.712	36.14	78.59	67.89	2.17
Feira de Santana	29	291080	29006	Feira de Santana	20	2020-05-15	614872	1	138	2		21765.4	416.03	21.2	0.49	0.712	36.14	78.59	67.89	2.17
Feira de Santana	29	291080	29006	Feira de Santana	20	2020-05-16	614872	1	195	2		21765.4	416.03	21.2	0.49	0.712	36.14	78.59	67.89	2.17
Feira de Santana	29	291080	29006	Feira de Santana	21		614872	1	252	3		21765.4	416.03	21.2	0.49	0.712	36.14	78.59	67.89	2.17
Feira de Santana	29	291080	29006	Feira de Santana	21		614872	1	271	3		21765.4	416.03	21.2	0.49	0.712	36.14	78.59	67.89	2.17
Feira de Santana	29	291080	29006	Feira de Santana	21		614872	1	311	3		21765.4	416.03	21.2	0.49	0.712	36.14	78.59	67.89	2.17
Campina Grande	25	250400	25016	16th Region	21	2020-03-28	409731	2	321	3		21077.3	648.31	26.9	0.45	0.72	58.88	100	91.78	2.4
Campina Grande	25	250400	25016	16th Region	14	2020-03-29	409731	2	2	0		21077.3	648.31	26.9	0.45	0.72	58.88	100	91.78	2.4
Campina Grande	25	250400	25016	16th Region	14	2020-03-30	409731	2	2	0		21077.3	648.31	26.9	0.45	0.72	58.88	100	91.78	2.4
Campina Grande	25	250400	25016	16th Region	14	2020-03-31	409731	2	1	0		21077.3	648.31	26.9	0.45	0.72	58.88	100	91.78	2.4
Campina Grande	25	250400	25016	16th Region	14	2020-04-01	409731	2	2	0		21077.3	648.31	26.9	0.45	0.72	58.88	100	91.78	2.4
Campina Grande	25	250400	25016	16th Region	14	2020-04-02	409731	2	2	0		21077.3	648.31	26.9	0.45	0.72	58.88	100	91.78	2.4
Campina Grande	25	250400	25016	16th Region	14	2020-04-03	409731	2	2	0		21077.3	648.31	26.9	0.45	0.72	58.88	100	91.78	2.4
Campina Grande	25	250400	25016	16th Region	14	2020-04-04	409731	2	2	0		21077.3	648.31	26.9	0.45	0.72	58.88	100	91.78	2.4
Campina Grande	25	250400	25016	16th Region	15	2020-04-05	409731	2	2	0		21077.3	648.31	26.9	0.45	0.72	58.88	100	91.78	2.4
Campina Grande	25	250400	25016	16th Region	15	2020-04-06	409731	2	3	1		21077.3	648.31	26.9	0.45	0.72	58.88	100	91.78	2.4
Campina Grande	25	250400	25016	16th Region	15	2020-04-07	409731	2	3	0		21077.3	648.31	26.9	0.45	0.72	58.88	100	91.78	2.4
Campina Grande	25	250400	25016	16th Region	15	2020-04-08	409731	2	3	0		21077.3	648.31	26.9	0.45	0.72	58.88	100	91.78	2.4
Campina Grande	25	250400	25016	16th Region	15	2020-04-09	409731	2	3	0		21077.3	648.31	26.9	0.45	0.72	58.88	100	91.78	2.4
Campina Grande	25	250400	25016	16th Region	15	2020-04-10	409731	2	3	0		21077.3	648.31	26.9	0.45	0.72	58.88	100	91.78	2.4
Campina Grande	25	250400	25016	16th Region	15	2020-04-11	409731	2	3	0		21077.3	648.31	26.9	0.45	0.72	58.88	100	91.78	2.4
Campina Grande	25	250400	25016	16th Region	16	2020-04-12	409731	2	3	0		21077.3	648.31	26.9	0.45	0.72	58.88	100	91.78	2.4
Campina Grande	25	250400	25016	16th Region	16	2020-04-13	409731	2	3	0		21077.3	648.31	26.9	0.45	0.72	58.88	100	91.78	2.4
Campina Grande	25	250400	25016	16th Region	16	2020-04-14	409731	2	3	0		21077.3	648.31	26.9	0.45	0.72	58.88	100	91.78	2.4
Campina Grande	25	250400	25016	16th Region	16	2020-04-15	409731	2	3	0		21077.3	648.31	26.9	0.45	0.72	58.88	100	91.78	2.4
Campina Grande	25	250400	25016	16th Region	16	2020-04-16	409731	2	4	0		21077.3	648.31	26.9	0.45	0.72	58.88	100	91.78	2.4
Campina Grande	25	250400	25016	16th Region	16	2020-04-17	409731	2	8	1		21077.3	648.31	26.9	0.45	0.72	58.88	100	91.78	2.4
Campina Grande	25	250400	25016	16th Region	16	2020-04-18	409731	2	8	1		21077.3	648.31	26.9	0.45	0.72	58.88	100	91.78	2.4
Campina Grande	25	250400	25016	16th Region	17	2020-04-19	409731	2	12	1		21077.3	648.31	26.9	0.45	0.72	58.88	100	91.78	2.4
Campina Grande	25	250400	25016	16th Region	17	2020-04-20	409731	2	12	2		21077.3	648.31	26.9	0.45	0.72	58.88	100	91.78	2.4
Campina Grande	25	250400	25016	16th Region	17	2020-04-21	409731	2	12	2		21077.3	648.31	26.9	0.45	0.72	58.88	100	91.78	2.4
Campina Grande	25	250400	25016	16th Region	17	2020-04-22	409731	2	20	2		21077.3	648.31	26.9	0.45	0.72	58.88	100	91.78	2.4
Campina Grande	25	250400	25016	16th Region	17	2020-04-23	409731	2	24	2		21077.3	648.31	26.9	0.45	0.72	58.88	100	91.78	2.4
Campina Grande	25	250400	25016	16th Region	17	2020-04-24	409731	2	30	2		21077.3	648.31	26.9	0.45	0.72	58.88	100	91.78	2.4
Campina Grande	25	250400	25016	16th Region	17	2020-04-25	409731	2	35	2		21077.3	648.31	26.9	0.45	0.72	58.88	100	91.78	2.4
Campina Grande	25	250400	25016	16th Region	18	2020-04-26	409731	2	39	2		21077.3	648.31	26.9	0.45	0.72	58.88	100	91.78	2.4
Campina Grande	25	250400	25016	16th Region	18	2020-04-27	409731	2	39	2		21077.3	648.31	26.9	0.45	0.72	58.88	100	91.78	2.4
Campina Grande	25	250400	25016	16th Region	18	2020-04-28	409731	2	42	2		21077.3	648.31	26.9	0.45	0.72	58.88	100	91.78	2.4
Campina Grande	25	250400	25016	16th Region	18	2020-04-29	409731	2	45	2		21077.3	648.31	26.9	0.45	0.72	58.88	100	91.78	2.4
Campina Grande	25	250400	25016	16th Region	18	2020-04-30	409731	2	51	2		21077.3	648.31	26.9	0.45	0.72	58.88	100	91.78	2.4
Campina Grande	25	250400	25016	16th Region	18	2020-05-01	409731	2	51	2		21077.3	648.31	26.9	0.45	0.72	58.88	100	91.78	2.4
Campina Grande	25	250400	25016	16th Region	18	2020-05-02	409731	2	53	2		21077.3	648.31	26.9	0.45	0.72	58.88	100	91.78	2.4
Campina Grande	25	250400	25016	16th Region	19	2020-05-03	409731	2	61	2		21077.3	648.31	26.9	0.45	0.72	58.88	100	91.78	2.4
Campina Grande	25	250400	25016	16th Region	19	2020-05-04	409731	2	62	2		21077.3	648.31	26.9	0.45	0.72	58.88	100	91.78	2.4
Campina Grande	25	250400	25016	16th Region	19	2020-05-05	409731	2	67	2		21077.3	648.31	26.9	0.45	0.72	58.88	100	91.78	2.4
Campina Grande	25	250400	25016	16th Region	19	2020-05-06	409731	2	74	2		21077.3	648.31	26.9	0.45	0.72	58.88	100	91.78	2.4
Campina Grande	25	250400	25016	16th Region	19	2020-05-07	409731	2	78	2		21077.3	648.31	26.9	0.45	0.72	58.88	100	91.78	2.4
Campina Grande	25	250400	25016	16th Region	19	2020-05-08	409731	2	89	2		21077.3	648.31	26.9	0.45	0.72	58.88	100	91.78	2.4
Campina Grande	25	250400	25016	16th Region	19	2020-05-09	409731	2	100	3		21077.3	648.31	26.9	0.45	0.72	58.88	100	91.78	2.4
Campina Grande	25	250400	25016	16th Region	20	2020-05-10	409731	2	108	3		21077.3	648.31	26.9	0.45	0.72	58.88	100	91.78	2.4
Campina Grande	25	250400	25016	16th Region	20	2020-05-11	409731	2	125	3		21077.3	648.31	26.9	0.45	0.72	58.88	100	91.78	2.4
Campina Grande	25	250400	25016	16th Region	20	2020-05-12	409731	2	134	4		21077.3	648.31	26.9	0.45	0.72	58.88	100	91.78	2.4
Campina Grande	25	250400	25016	16th Region	20	2020-05-13	409731	2	155	4		21077.3	648.31	26.9	0.45	0.72	58.88	100	91.78	2.4
Campina Grande	25	250400	25016	16th Region	20	2020-05-14	409731	2	160	4		21077.3	648.31	26.9	0.45	0.72	58.88	100	91.78	2.4
Campina Grande	25	250400	25016	16th Region	20	2020-05-15	409731	2	261	4		21077.3	648.31	26.9	0.45	0.72	58.88	100	91.78	2.4
Campina Grande	25	250400	25016	16th Region	20	2020-05-16	409731	2	280	5		21077.3	648.31	26.9	0.45	0.72	58.88	100	91.78	2.4
Campina Grande	25	250400	25016	16th Region	21		409731	2	335	7		21077.3	648.31	26.9	0.45	0.72	58.88	100	91.78	2.4
Campina Grande	25	250400	25016	16th Region	21		409731	2	421	9		21077.3	648.31	26.9	0.45	0.72	58.88	100	91.78	2.4
Campina Grande	25	250400	25016	16th Region	21		409731	2	590	10		21077.3	648.31	26.9	0.45	0.72	58.88	100	91.78	2.4
Campina Grande	25	250400	25016	16th Region	21		409731	2	713	10		21077.3	648.31	26.9	0.45	0.72	58.88	100	91.78	2.4
Caruaru	26	260410	26003	Caruaru	13	2020-03-28	361118	2	1	0		19311.1	342.07	22.7	0.44	0.677	33.69	78.7	72.61	3.65
Caruaru	26	260410	26003	Caruaru	14	2020-03-29	361118	2	1	0		19311.1	342.07	22.7	0.44	0.677	33.69	78.7	72.61	3.65
Caruaru	26	260410	26003	Caruaru	14	2020-03-30	361118	2	1	0		19311.1	342.07	22.7	0.44	0.677	33.69	78.7	72.61	3.65
Caruaru	26	260410	26003	Caruaru	14	2020-03-31	361118	2	1	0		19311.1	342.07	22.7	0.44	0.677	33.69	78.7	72.61	3.65
Caruaru	26	260410	26003	Caruaru	14	2020-04-01	361118	2	1	0		19311.1	342.07	22.7	0.44	0.677	33.69	78.7	72.61	3.65
Caruaru	26	260410	26003	Caruaru	14	2020-04-02	361118	2	1	0		19311.1	342.07	22.7	0.44	0.677	33.69	78.7	72.61	3.65
Caruaru	26	260410	26003	Caruaru	14	2020-04-03	361118	2	1	0		19311.1	342.07	22.7	0.44	0.677	33.69	78.7	72.61	3.65
Caruaru	26	260410	26003	Caruaru	14	2020-04-04	361118	2	2	0		19311.1	342.07	22.7	0.44	0.677	33.69	78.7	72.61	3.65
Caruaru	26	260410	26003	Caruaru	15	2020-04-05	361118	2	2	0		19311.1	342.07	22.7	0.44	0.677	33.69	78.7	72.61	3.65
Caruaru	26	260410	26003	Caruaru	15	2020-04-06	361118	2	3	0		19311.1	342.07	22.7	0.44	0.677	33.69	78.7	72.61	3.65
Caruaru	26	260410	26003	Caruaru	15	2020-04-07	361118	2	3	0		19311.1	342.07	22.7	0.44	0.677	33.69	78.7	72.61	3.65
Caruaru	26	260410	26003	Caruaru	15	2020-04-08	361118	2	3	0		19311.1	342.07	22.7	0.44	0.677	33.69	78.7	72.61	3.65
Caruaru	26	260410	26003	Caruaru	15	2020-04-09	361118	2	5	0		19311.1	342.07	22.7	0.44	0.677	33.69	78.7	72.61	3.65
Caruaru	26	260410	26003	Caruaru	15	2020-04-10	361118	2	6	1		19311.1	342.07	22.7	0.44	0.677	33.69	78.7	72.61	3.65
Caruaru	26	260410	26003	Caruaru	15	2020-04-11	361118	2	6	1		19311.1	342.07	22.7	0.44	0.677	33.69	78.7	72.61	3.65
Caruaru	26	260410	26003	Caruaru	16	2020-04-12	361118	2	7	1		19311.1	342.07	22.7	0.44	0.677	33.69	78.7	72.61	3.65
Caruaru	26	260410	26003	Caruaru	16	2020-04-13	361118	2	7	1		19311.1	342.07	22.7	0.44	0.677	33.69	78.7	72.61	3.65
Caruaru	26	260410	26003	Caruaru	16	2020-04-14	361118	2	7	1		19311.1	342.07	22.7	0.44	0.677	33.69	78.7	72.61	3.65
Caruaru	26	260410	26003	Caruaru	16	2020-04-15	361118	2	8	1		19311.1	342.07	22.7	0.44	0.677	33.69	78.7	72.61	3.65
Caruaru	26	260410	26003	Caruaru	16	2020-04-16	361118	2	10	1		19311.1	342.07	22.7	0.44	0.677	33.69	78.7	72.61	3.65
Caruaru	26	260410	26003	Caruaru	16	2020-04-17	361118	2	13	1		19311.1	342.07	22.7	0.44	0.677	33.69	78.7	72.61	3.65
Caruaru	26	260410	26003	Caruaru	16	2020-04-18	361118	2	15	1		19311.1	342.07	22.7	0.44	0.677	33.69	78.7	72.61	3.65
Caruaru	26	260410	26003	Caruaru	17	2020-04-19	361118	2	15	1		19311.1	342.07	22.7	0.44	0.677	33.69	78.7	72.61	3.65
Caruaru	26	260410	26003	Caruaru	17	2020-04-20	361118	2	15	2		19311.1	342.07	22.7	0.44	0.677	33.69	78.7	72.61	3.65
Caruaru	26	260410	26003	Caruaru	17	2020-04-21	361118	2	15	2		19311.1	342.07	22.7	0.44	0.677	33.69	78.7	72.61	3.65
Caruaru	26	260410	26003	Caruaru	17	2020-04-22	361118	2	15	2		19311.1	342.07	22.7	0.44	0.677	33.69	78.7	72.61	3.65
Caruaru	26	260410	26003	Caruaru	17	2020-04-23	361118	2	16	2		19311.1	342.07	22.7	0.44	0.677	33.69	78.7	72.61	3.65
Caruaru	26	260410	26003	Caruaru	17	2020-04-24	361118	2	17	3		19311.1	342.07	22.7	0.44	0.677	33.69	78.7	72.61	3.65
Caruaru	26	260410	26003	Caruaru	17	2020-04-25	361118	2	19	3		19311.1	342.07	22.7	0.44	0.677	33.69	78.7	72.61	3.65
Caruaru	26	260410	26003	Caruaru	18	2020-04-26	361118	2	22	3		19311.1	342.07	22.7	0.44	0.677	33.69	78.7	72.61	3.65
Caruaru	26	260410	26003	Caruaru	18	2020-04-27	361118	2	23	3		19311.1	342.07	22.7	0.44	0.677	33.69	78.7	72.61	3.65
Caruaru	26	260410	26003	Caruaru	18	2020-04-28	361118	2	23	3		19311.1	342.07	22.7	0.44	0.677	33.69	78.7	72.61	3.65
Caruaru	26	260410	26003	Caruaru	18	2020-04-29	361118	2	25	3		19311.1	342.07	22.7	0.44	0.677	33.69	78.7	72.61	3.65
Caruaru	26	260410	26003	Caruaru	18	2020-04-30	361118	2	27	3		19311.1	342.07	22.7	0.44	0.677	33.69	78.7	72.61	3.65
Caruaru	26	260410	26003	Caruaru	18	2020-05-01	361118	2	30	4		19311.1	342.07	22.7	0.44	0.677	33.69	78.7	72.61	3.65
Caruaru	26	260410	26003	Caruaru	18	2020-05-02	361118	2	35	5		19311.1	342.07	22.7	0.44	0.677	33.69	78.7	72.61	3.65
Caruaru	26	260410	26003	Caruaru	19	2020-05-03	361118	2	38	6		19311.1	342.07	22.7	0.44	0.677	33.69	78.7	72.61	3.65
Caruaru	26	260410	26003	Caruaru	19	2020-05-04	361118	2	41	7		19311.1	342.07	22.7	0.44	0.677	33.69	78.7	72.61	3.65
Caruaru	26	260410	26003	Caruaru	19	2020-05-05	361118	2	46	7		19311.1	342.07	22.7	0.44	0.677	33.69	78.7	72.61	3.65
Caruaru	26	260410	26003	Caruaru	19	2020-05-06	361118	2	48	7		19311.1	342.07	22.7	0.44	0.677	33.69	78.7	72.61	3.65
Caruaru	26	260410	26003	Caruaru	19	2020-05-07	361118	2	53	7		19311.1	342.07	22.7	0.44	0.677	33.69	78.7	72.61	3.65
Caruaru	26	260410	26003	Caruaru	19	2020-05-08	361118	2	60	7		19311.1	342.07	22.7	0.44	0.677	33.69	78.7	72.61	3.65
Caruaru	26	260410	26003	Caruaru	19	2020-05-09	361118	2	64	8		19311.1	342.07	22.7	0.44	0.677	33.69	78.7	72.61	3.65
Caruaru	26	260410	26003	Caruaru	20	2020-05-10	361118	2	70	8		19311.1	342.07	22.7	0.44	0.677	33.69	78.7	72.61	3.65
Caruaru	26	260410	26003	Caruaru	20	2020-05-11	361118	2	72	8		19311.1	342.07	22.7	0.44	0.677	33.69	78.7	72.61	3.65
Caruaru	26	260410	26003	Caruaru	20	2020-05-12	361118	2	76	10		19311.1	342.07	22.7	0.44	0.677	33.69	78.7	72.61	3.65
Caruaru	26	260410	26003	Caruaru	20	2020-05-13	361118	2	85	10		19311.1	342.07	22.7	0.44	0.677	33.69	78.7	72.61	3.65
Caruaru	26	260410	26003	Caruaru	20	2020-05-14	361118	2	96	11		19311.1	342.07	22.7	0.44	0.677	33.69	78.7	72.61	3.65
Caruaru	26	260410	26003	Caruaru	20	2020-05-15	361118	2	108	12		19311.1	342.07	22.7	0.44	0.677	33.69	78.7	72.61	3.65
Caruaru	26	260410	26003	Caruaru	20	2020-05-16	361118	2	128	12		19311.1	342.07	22.7	0.44	0.677	33.69	78.7	72.61	3.65
Caruaru	26	260410	26003	Caruaru	21		361118	2	186	16		19311.1	342.07	22.7	0.44	0.677	33.69	78.7	72.61	3.65
Caruaru	26	260410	26003	Caruaru	21		361118	2	202	19		19311.1	342.07	22.7	0.44	0.677	33.69	78.7	72.61	3.65
Caruaru	26	260410	26003	Caruaru	21		361118	2	213	20		19311.1	342.07	22.7	0.44	0.677	33.69	78.7	72.61	3.65
Caruaru	26	260410	26003	Caruaru	21		361118	2	242	21		19311.1	342.07	22.7	0.44	0.677	33.69	78.7	72.61	3.65
Petrolina	26	261110	26009	Petrolina	13	2020-03-28	349145	2	2	0		17454.5	64.44	22.2	0.46	0.697	42.96	90.07	88.93	2.35
Petrolina	26	261110	26009	Petrolina	14	2020-03-29	349145	2	2	0		17454.5	64.44	19.2	0.46	0.697	42.96	90.07	88.93	2.35
Petrolina	26	261110	26009	Petrolina	14	2020-03-30	349145	2	2	0		17454.5	64.44	19.2	0.46	0.697	42.96	90.07	88.93	2.35
Petrolina	26	261110	26009	Petrolina	14	2020-03-31	349145	2	3	0		17454.5	64.44	19.2	0.46	0.697	42.96	90.07	88.93	2.35
Petrolina	26	261110	26009	Petrolina	14	2020-04-01	349145	2	2	0		17454.5	64.44	19.2	0.46	0.697	42.96	90.07	88.93	2.35
Petrolina	26	261110	26009	Petrolina	14	2020-04-02	349145	2	2	0		17454.5	64.44	19.2	0.46	0.697	42.96	90.07	88.93	2.35
Petrolina	26	261110	26009	Petrolina	14	2020-04-03	349145	2	2	0		17454.5	64.44	19.2	0.46	0.697	42.96	90.07	88.93	2.35
Petrolina	26	261110	26009	Petrolina	14	2020-04-04	349145	2	2	0		17454.5	64.44	19.2	0.46	0.697	42.96	90.07	88.93	2.35
Petrolina	26	261110	26009	Petrolina	15	2020-04-05	349145	2	2	0		17454.5	64.44	19.2	0.46	0.697	42.96	90.07	88.93	2.35
Petrolina	26	261110	26009	Petrolina	15	2020-04-06	349145	2	2	0		17454.5	64.44	19.2	0.46	0.697	42.96	90.07	88.93	2.35
Petrolina	26	261110	26009	Petrolina	15	2020-04-07	349145	2	3	0		17454.5	64.44	19.2	0.46	0.697	42.96	90.07	88.93	2.35
Petrolina	26	261110	26009	Petrolina	15	2020-04-08	349145	2	3	0		17454.5	64.44	19.2	0.46	0.697	42.96	90.07	88.93	2.35
Petrolina	26	261110	26009	Petrolina	15	2020-04-09	349145	2	4	0		17454.5	64.44	19.2	0.46	0.697	42.96	90.07	88.93	2.35
Petrolina	26	261110	26009	Petrolina	15	2020-04-10	349145	2	4	0		17454.5	64.44	19.2	0.46	0.697	42.96	90.07	88.93	2.35
Petrolina	26	261110	26009	Petrolina	15	2020-04-11	349145	2	4	0		17454.5	64.44	19.2	0.46	0.697	42.96	90.07	88.93	2.35
Petrolina	26	261110	26009	Petrolina	16	2020-04-12	349145	2	4	0		17454.5	64.44	19.2	0.46	0.697	42.96	90.07	88.93	2.35
Petrolina	26	261110	26009	Petrolina	16	2020-04-13	349145	2	5	0		17454.5	64.44	19.2	0.46	0.697	42.96	90.07	88.93	2.35
Petrolina	26	261110	26009	Petrolina	16	2020-04-14	349145	2	6	0		17454.5	64.44	19.2	0.46	0.697	42.96	90.07	88.93	2.35
Petrolina	26	261110	26009	Petrolina	16	2020-04-15	349145	2	6	0		17454.5	64.44	19.2	0.46	0.697	42.96	90.07	88.93	2.35
Petrolina	26	261110	26009	Petrolina	16	2020-04-16	349145	2	6	0		17454.5	64.44	19.2	0.46	0.697	42.96	90.07	88.93	2.35
Petrolina	26	261110	26009	Petrolina	16	2020-04-17	349145	2	6	0		17454.5	64.44	19.2	0.46	0.697	42.96	90.07	88.93	2.35
Petrolina	26	261110	26009	Petrolina	16	2020-04-18	349145	2	6	0		17454.5	64.44	19.2	0.46	0.697	42.96	90.07	88.93	2.35
Petrolina	26	261110	26009	Petrolina	17	2020-04-19	349145	2	9	0		17454.5	64.44	19.2	0.46	0.697	42.96	90.07	88.93	2.35
Petrolina	26	261110	26009	Petrolina	17	2020-04-20	349145	2	9	0		17454.5	64.44	19.2	0.46	0.697	42.96	90.07	88.93	2.35
Petrolina	26	261110	26009	Petrolina	17	2020-04-21	349145	2	9	0		17454.5	64.44	19.2	0.46	0.697	42.96	90.07	88.93	2.35
Petrolina	26	261110	26009	Petrolina	17	2020-04-22	349145	2	12	0		17454.5	64.44	19.2	0.46	0.697	42.96	90.07	88.93	2.35
Petrolina	26	261110	26009	Petrolina	17	2020-04-23	349145	2	14	0		17454.5	64.44	19.2	0.46	0.697	42.96	90.07	88.93	2.35
Petrolina	26	261110	26009	Petrolina	17	2020-04-24	349145	2	14	0		17454.5	64.44	19.2	0.46	0.697	42.96	90.07	88.93	2.35
Petrolina	26	261110	26009	Petrolina	17	2020-04-25	349145	2	14	0		17454.5	64.44	19.2	0.46	0.697	42.96	90.07	88.93	2.35
Petrolina	26	261110	26009	Petrolina	18	2020-04-26	349145	2	16	0		17454.5	64.44	19.2	0.46	0.697	42.96	90.07	88.93	2.35
Petrolina	26	261110	26009	Petrolina	18	2020-04-27	349145	2	17	0		17454.5	64.44	19.2	0.46	0.697	42.96	90.07	88.93	2.35
Petrolina	26	261110	26009	Petrolina	18	2020-04-28	349145	2	17	0		17454.5	64.44	19.2	0.46	0.697	42.96	90.07	88.93	2.35
Petrolina	26	261110	26009	Petrolina	18	2020-04-29	349145	2	17	0		17454.5	64.44	19.2	0.46	0.697	42.96	90.07	88.93	2.35
Petrolina	26	261110	26009	Petrolina	18	2020-04-30	349145	2	19	0		17454.5	64.44	19.2	0.46	0.697	42.96	90.07	88.93	2.35
Petrolina	26	261110	26009	Petrolina	18	2020-05-01	349145	2	20	0		17454.5	64.44	19.2	0.46	0.697	42.96	90.07	88.93	2.35
Petrolina	26	261110	26009	Petrolina	18	2020-05-02	349145	2	23	0		17454.5	64.44	19.2	0.46	0.697	42.96	90.07	88.93	2.35
Petrolina	26	261110	26009	Petrolina	19	2020-05-03	349145	2	23	0		17454.5	64.44	19.2	0.46	0.697	42.96	90.07	88.93	2.35
Petrolina	26	261110	26009	Petrolina	19	2020-05-04	349145	2	23	0		17454.5	64.44	19.2	0.46	0.697	42.96	90.07	88.93	2.35
Petrolina	26	261110	26009	Petrolina	19	2020-05-05	349145	2	65	0		17454.5	64.44	19.2	0.46	0.697	42.96	90.07	88.93	2.35
Petrolina	26	261110	26009	Petrolina	19	2020-05-06	349145	2	64	0		17454.5	64.44	19.2	0.46	0.697	42.96	90.07	88.93	2.35
Petrolina	26	261110	26009	Petrolina	19	2020-05-07	349145	2	66	1		17454.5	64.44	19.2	0.46	0.697	42.96	90.07	88.93	2.35
Petrolina	26	261110	26009	Petrolina	19	2020-05-08	349145	2	66	1		17454.5	64.44	19.2	0.46	0.697	42.96	90.07	88.93	2.35
Petrolina	26	261110	26009	Petrolina	19	2020-05-09	349145	2	67	1		17454.5	64.44	19.2	0.46	0.697	42.96	90.07	88.93	2.35
Petrolina	26	261110	26009	Petrolina	20	2020-05-10	349145	2	67	1		17454.5	64.44	19.2	0.46	0.697	42.96	90.07	88.93	2.35
Petrolina	26	261110	26009	Petrolina	20	2020-05-11	349145	2	67	1		17454.5	64.44	19.2	0.46	0.697	42.96	90.07	88.93	2.35
Petrolina	26	261110	26009	Petrolina	20	2020-05-12	349145	2	68	2		17454.5	64.44	19.2	0.46	0.697	42.96	90.07	88.93	2.35
Petrolina	26	261110	26009	Petrolina	20	2020-05-13	349145	2	68	2		17454.5	64.44	19.2	0.46	0.697	42.96	90.07	88.93	2.35
Petrolina	26	261110	26009	Petrolina	20	2020-05-14	349145	2	71	3		17454.5	64.44	19.2	0.46	0.697	42.96	90.07	88.93	2.35
Petrolina	26	261110	26009	Petrolina	20	2020-05-15	349145	2	77	3		17454.5	64.44	19.2	0.46	0.697	42.96	90.07	88.93	2.35
Petrolina	26	261110	26009	Petrolina	20	2020-05-16	349145	2	84	3		17454.5	64.44	19.2	0.46	0.697	42.96	90.07	88.93	2.35
Petrolina	26	261110	26009	Petrolina	21		349145	2	98	4		17454.5	64.44	19.2	0.46	0.697	42.96	90.07	88.93	2.35
Petrolina	26	261110	26009	Petrolina	21		349145	2	107	4		17454.5	64.44	19.2	0.46	0.697	42.96	90.07	88.93	2.35
Petrolina	26	261110	26009	Petrolina	21		349145	2	112	4		17454.5	64.44	19.2	0.46	0.697	42.96	90.07	88.93	2.35
Petrolina	26	261110	26009	Petrolina	21		349145	2	113	5		17454.5	64.44	19.2	0.46	0.697	42.96	90.07	88.93	2.35
Victory of the Conquest	29	293330	29028	Victory of the Conquest	14	2020-04-01	338480	2	1	0		18590	91.41	22.2	0.47	0.678	39.06	58.75	46.46	3.35
Victory of the Conquest	29	293330	29028	Victory of the Conquest	14	2020-04-02	338480	2	1	0		18590	91.41	22.2	0.47	0.678	39.06	58.75	46.46	3.35
Victory of the Conquest	29	293330	29028	Victory of the Conquest	14	2020-04-03	338480	2	1	0		18590	91.41	22.2	0.47	0.678	39.06	58.75	46.46	3.35
Victory of the Conquest	29	293330	29028	Victory of the Conquest	14	2020-04-04	338480	2	2	0		18590	91.41	22.2	0.47	0.678	39.06	58.75	46.46	3.35
Victory of the Conquest	29	293330	29028	Victory of the Conquest	15	2020-04-05	338480	2	4	0		18590	91.41	22.2	0.47	0.678	39.06	58.75	46.46	3.35
Victory of the Conquest	29	293330	29028	Victory of the Conquest	15	2020-04-06	338480	2	4	0		18590	91.41	22.2	0.47	0.678	39.06	58.75	46.46	3.35
Victory of the Conquest	29	293330	29028	Victory of the Conquest	15	2020-04-07	338480	2	4	0		18590	91.41	22.2	0.47	0.678	39.06	58.75	46.46	3.35
Victory of the Conquest	29	293330	29028	Victory of the Conquest	15	2020-04-08	338480	2	12	0		18590	91.41	22.2	0.47	0.678	39.06	58.75	46.46	3.35
Victory of the Conquest	29	293330	29028	Victory of the Conquest	15	2020-04-09	338480	2	13	0		18590	91.41	22.2	0.47	0.678	39.06	58.75	46.46	3.35
Victory of the Conquest	29	293330	29028	Victory of the Conquest	15	2020-04-10	338480	2	14	0		18590	91.41	22.2	0.47	0.678	39.06	58.75	46.46	3.35
Victory of the Conquest	29	293330	29028	Victory of the Conquest	15	2020-04-11	338480	2	14	0		18590	91.41	22.2	0.47	0.678	39.06	58.75	46.46	3.35
Victory of the Conquest	29	293330	29028	Victory of the Conquest	16	2020-04-12	338480	2	19	0		18590	91.41	22.2	0.47	0.678	39.06	58.75	46.46	3.35
Victory of the Conquest	29	293330	29028	Victory of the Conquest	16	2020-04-13	338480	2	19	1		18590	91.41	22.2	0.47	0.678	39.06	58.75	46.46	3.35
Victory of the Conquest	29	293330	29028	Victory of the Conquest	16	2020-04-14	338480	2	19	1		18590	91.41	22.2	0.47	0.678	39.06	58.75	46.46	3.35
Victory of the Conquest	29	293330	29028	Victory of the Conquest	16	2020-04-15	338480	2	18	0		18590	91.41	22.2	0.47	0.678	39.06	58.75	46.46	3.35
Victory of the Conquest	29	293330	29028	Victory of the Conquest	16	2020-04-16	338480	2	18	1		18590	91.41	22.2	0.47	0.678	39.06	58.75	46.46	3.35
Victory of the Conquest	29	293330	29028	Victory of the Conquest	16	2020-04-17	338480	2	18	1		18590	91.41	22.2	0.47	0.678	39.06	58.75	46.46	3.35
Victory of the Conquest	29	293330	29028	Victory of the Conquest	16	2020-04-18	338480	2	19	1		18590	91.41	22.2	0.47	0.678	39.06	58.75	46.46	3.35
Victory of the Conquest	29	293330	29028	Victory of the Conquest	17	2020-04-19	338480	2	20	1		18590	91.41	22.2	0.47	0.678	39.06	58.75	46.46	3.35
Victory of the Conquest	29	293330	29028	Victory of the Conquest	17	2020-04-20	338480	2	20	1		18590	91.41	22.2	0.47	0.678	39.06	58.75	46.46	3.35
Victory of the Conquest	29	293330	29028	Victory of the Conquest	17	2020-04-21	338480	2	22	1		18590	91.41	22.2	0.47	0.678	39.06	58.75	46.46	3.35
Victory of the Conquest	29	293330	29028	Victory of the Conquest	17	2020-04-22	338480	2	23	1		18590	91.41	22.2	0.47	0.678	39.06	58.75	46.46	3.35
Victory of the Conquest	29	293330	29028	Victory of the Conquest	17	2020-04-23	338480	2	23	1		18590	91.41	22.2	0.47	0.678	39.06	58.75	46.46	3.35
Victory of the Conquest	29	293330	29028	Victory of the Conquest	17	2020-04-24	338480	2	23	1		18590	91.41	22.2	0.47	0.678	39.06	58.75	46.46	3.35
Victory of the Conquest	29	293330	29028	Victory of the Conquest	17	2020-04-25	338480	2	25	1		18590	91.41	22.2	0.47	0.678	39.06	58.75	46.46	3.35
Victory of the Conquest	29	293330	29028	Victory of the Conquest	18	2020-04-26	338480	2	25	1		18590	91.41	22.2	0.47	0.678	39.06	58.75	46.46	3.35
Victory of the Conquest	29	293330	29028	Victory of the Conquest	18	2020-04-27	338480	2	25	1		18590	91.41	22.2	0.47	0.678	39.06	58.75	46.46	3.35
Victory of the Conquest	29	293330	29028	Victory of the Conquest	18	2020-04-28	338480	2	28	3		18590	91.41	22.2	0.47	0.678	39.06	58.75	46.46	3.35
Victory of the Conquest	29	293330	29028	Victory of the Conquest	18	2020-04-29	338480	2	28	3		18590	91.41	22.2	0.47	0.678	39.06	58.75	46.46	3.35
Victory of the Conquest	29	293330	29028	Victory of the Conquest	18	2020-04-30	338480	2	28	3		18590	91.41	22.2	0.47	0.678	39.06	58.75	46.46	3.35
Victory of the Conquest	29	293330	29028	Victory of the Conquest	18	2020-05-01	338480	2	32	3		18590	91.41	22.2	0.47	0.678	39.06	58.75	46.46	3.35
Victory of the Conquest	29	293330	29028	Victory of the Conquest	18	2020-05-02	338480	2	32	3		18590	91.41	22.2	0.47	0.678	39.06	58.75	46.46	3.35
Victory of the Conquest	29	293330	29028	Victory of the Conquest	19	2020-05-03	338480	2	33	4		18590	91.41	22.2	0.47	0.678	39.06	58.75	46.46	3.35
Victory of the Conquest	29	293330	29028	Victory of the Conquest	19	2020-05-04	338480	2	34	4		18590	91.41	22.2	0.47	0.678	39.06	58.75	46.46	3.35
Victory of the Conquest	29	293330	29028	Victory of the Conquest	19	2020-05-05	338480	2	34	4		18590	91.41	22.2	0.47	0.678	39.06	58.75	46.46	3.35
Victory of the Conquest	29	293330	29028	Victory of the Conquest	19	2020-05-06	338480	2	34	4		18590	91.41	22.2	0.47	0.678	39.06	58.75	46.46	3.35
Victory of the Conquest	29	293330	29028	Victory of the Conquest	19	2020-05-07	338480	2	34	4		18590	91.41	22.2	0.47	0.678	39.06	58.75	46.46	3.35
Victory of the Conquest	29	293330	29028	Victory of the Conquest	19	2020-05-08	338480	2	42	4		18590	91.41	22.2	0.47	0.678	39.06	58.75	46.46	3.35
Victory of the Conquest	29	293330	29028	Victory of the Conquest	19	2020-05-09	338480	2	43	4		18590	91.41	22.2	0.47	0.678	39.06	58.75	46.46	3.35
Victory of the Conquest	29	293330	29028	Victory of the Conquest	20	2020-05-10	338480	2	44	4		18590	91.41	22.2	0.47	0.678	39.06	58.75	46.46	3.35
Victory of the Conquest	29	293330	29028	Victory of the Conquest	20	2020-05-11	338480	2	45	4		18590	91.41	22.2	0.47	0.678	39.06	58.75	46.46	3.35
Victory of the Conquest	29	293330	29028	Victory of the Conquest	20	2020-05-12	338480	2	49	4		18590	91.41	22.2	0.47	0.678	39.06	58.75	46.46	3.35
Victory of the Conquest	29	293330	29028	Victory of the Conquest	20	2020-05-13	338480	2	49	4		18590	91.41	22.2	0.47	0.678	39.06	58.75	46.46	3.35
Victory of the Conquest	29	293330	29028	Victory of the Conquest	20	2020-05-14	338480	2	49	4		18590	91.41	22.2	0.47	0.678	39.06	58.75	46.46	3.35
Victory of the Conquest	29	293330	29028	Victory of the Conquest	20	2020-05-15	338480	2	49	4		18590	91.41	22.2	0.47	0.678	39.06	58.75	46.46	3.35
Victory of the Conquest	29	293330	29028	Victory of the Conquest	20	2020-05-16	338480	2	67	4		18590	91.41	22.2	0.47	0.678	39.06	58.75	46.46	3.35
Victory of the Conquest	29	293330	29028	Victory of the Conquest	21		338480	2	92	4		18590	91.41	22.2	0.47	0.678	39.06	58.75	46.46	3.35
Victory of the Conquest	29	293330	29028	Victory of the Conquest	21		338480	2	98	4		18590	91.41	22.2	0.47	0.678	39.06	58.75	46.46	3.35
Victory of the Conquest	29	293330	29028	Victory of the Conquest	21		338480	2	97	4		18590	91.41	22.2	0.47	0.678	39.06	58.75	46.46	3.35
Victory of the Conquest	29	293330	29028	Victory of the Conquest	21		338480	2	105	4		18590	91.41	22.2	0.47	0.678	39.06	58.75	46.46	3.35
Mossoró	24	240800	24002	2nd Health Region - Mossoró	13	2020-03-28	297378	3	14	0		20858.3	123.76	22.2	0.46	0.72	55.28	78.77	75.41	2.83
Mossoró	24	240800	24002	2nd Health Region - Mossoró	14	2020-03-29	297378	3	16	1		20858.3	123.76	22.2	0.46	0.72	55.28	78.77	75.41	2.83
Mossoró	24	240800	24002	2nd Health Region - Mossoró	14	2020-03-30	297378	3	16	1		20858.3	123.76	22.2	0.46	0.72	55.28	78.77	75.41	2.83
Mossoró	24	240800	24002	2nd Health Region - Mossoró	14	2020-03-31	297378	3	17	1		20858.3	123.76	22.2	0.46	0.72	55.28	78.77	75.41	2.83
Mossoró	24	240800	24002	2nd Health Region - Mossoró	14	2020-04-01	297378	3	20	1		20858.3	123.76	22.2	0.46	0.72	55.28	78.77	75.41	2.83
Mossoró	24	240800	24002	2nd Health Region - Mossoró	14	2020-04-02	297378	3	21	1		20858.3	123.76	22.2	0.46	0.72	55.28	78.77	75.41	2.83
Mossoró	24	240800	24002	2nd Health Region - Mossoró	14	2020-04-03	297378	3	43	3		20858.3	123.76	22.2	0.46	0.72	55.28	78.77	75.41	2.83
Mossoró	24	240800	24002	2nd Health Region - Mossoró	14	2020-04-04	297378	3	53	3		20858.3	123.76	22.2	0.46	0.72	55.28	78.77	75.41	2.83
Mossoró	24	240800	24002	2nd Health Region - Mossoró	15	2020-04-05	297378	3	58	3		20858.3	123.76	22.2	0.46	0.72	55.28	78.77	75.41	2.83
Mossoró	24	240800	24002	2nd Health Region - Mossoró	15	2020-04-06	297378	3	59	3		20858.3	123.76	22.2	0.46	0.72	55.28	78.77	75.41	2.83
Mossoró	24	240800	24002	2nd Health Region - Mossoró	15	2020-04-07	297378	3	63	3		20858.3	123.76	22.2	0.46	0.72	55.28	78.77	75.41	2.83
Mossoró	24	240800	24002	2nd Health Region - Mossoró	15	2020-04-08	297378	3	63	5		20858.3	123.76	22.2	0.46	0.72	55.28	78.77	75.41	2.83
Mossoró	24	240800	24002	2nd Health Region - Mossoró	15	2020-04-09	297378	3	63	5		20858.3	123.76	22.2	0.46	0.72	55.28	78.77	75.41	2.83
Mossoró	24	240800	24002	2nd Health Region - Mossoró	15	2020-04-10	297378	3	63	5		20858.3	123.76	22.2	0.46	0.72	55.28	78.77	75.41	2.83
Mossoró	24	240800	24002	2nd Health Region - Mossoró	15	2020-04-11	297378	3	65	6		20858.3	123.76	22.2	0.46	0.72	55.28	78.77	75.41	2.83
Mossoró	24	240800	24002	2nd Health Region - Mossoró	16	2020-04-12	297378	3	67	6		20858.3	123.76	22.2	0.46	0.72	55.28	78.77	75.41	2.83
Mossoró	24	240800	24002	2nd Health Region - Mossoró	16	2020-04-13	297378	3	77	6		20858.3	123.76	22.2	0.46	0.72	55.28	78.77	75.41	2.83
Mossoró	24	240800	24002	2nd Health Region - Mossoró	16	2020-04-14	297378	3	82	6		20858.3	123.76	22.2	0.46	0.72	55.28	78.77	75.41	2.83
Mossoró	24	240800	24002	2nd Health Region - Mossoró	16	2020-04-15	297378	3	84	6		20858.3	123.76	22.2	0.46	0.72	55.28	78.77	75.41	2.83
Mossoró	24	240800	24002	2nd Health Region - Mossoró	16	2020-04-16	297378	3	84	6		20858.3	123.76	22.2	0.46	0.72	55.28	78.77	75.41	2.83
Mossoró	24	240800	24002	2nd Health Region - Mossoró	16	2020-04-17	297378	3	89	8		20858.3	123.76	22.2	0.46	0.72	55.28	78.77	75.41	2.83
Mossoró	24	240800	24002	2nd Health Region - Mossoró	16	2020-04-18	297378	3	92	8		20858.3	123.76	22.2	0.46	0.72	55.28	78.77	75.41	2.83
Mossoró	24	240800	24002	2nd Health Region - Mossoró	17	2020-04-19	297378	3	94	8		20858.3	123.76	22.2	0.46	0.72	55.28	78.77	75.41	2.83
Mossoró	24	240800	24002	2nd Health Region - Mossoró	17	2020-04-20	297378	3	104	8		20858.3	123.76	22.2	0.46	0.72	55.28	78.77	75.41	2.83
Mossoró	24	240800	24002	2nd Health Region - Mossoró	17	2020-04-21	297378	3	105	8		20858.3	123.76	22.2	0.46	0.72	55.28	78.77	75.41	2.83
Mossoró	24	240800	24002	2nd Health Region - Mossoró	17	2020-04-22	297378	3	106	8		20858.3	123.76	22.2	0.46	0.72	55.28	78.77	75.41	2.83
Mossoró	24	240800	24002	2nd Health Region - Mossoró	17	2020-04-23	297378	3	106	8		20858.3	123.76	22.2	0.46	0.72	55.28	78.77	75.41	2.83
Mossoró	24	240800	24002	2nd Health Region - Mossoró	17	2020-04-24	297378	3	110	9		20858.3	123.76	22.2	0.46	0.72	55.28	78.77	75.41	2.83
Mossoró	24	240800	24002	2nd Health Region - Mossoró	17	2020-04-25	297378	3	111	9		20858.3	123.76	22.2	0.46	0.72	55.28	78.77	75.41	2.83
Mossoró	24	240800	24002	2nd Health Region - Mossoró	18	2020-04-26	297378	3	112	10		20858.3	123.76	22.2	0.46	0.72	55.28	78.77	75.41	2.83
Mossoró	24	240800	24002	2nd Health Region - Mossoró	18	2020-04-27	297378	3	112	10		20858.3	123.76	22.2	0.46	0.72	55.28	78.77	75.41	2.83
Mossoró	24	240800	24002	2nd Health Region - Mossoró	18	2020-04-28	297378	3	117	11		20858.3	123.76	22.2	0.46	0.72	55.28	78.77	75.41	2.83
Mossoró	24	240800	24002	2nd Health Region - Mossoró	18	2020-04-29	297378	3	164	13		20858.3	123.76	22.2	0.46	0.72	55.28	78.77	75.41	2.83
Mossoró	24	240800	24002	2nd Health Region - Mossoró	18	2020-04-30	297378	3	174	14		20858.3	123.76	22.2	0.46	0.72	55.28	78.77	75.41	2.83
Mossoró	24	240800	24002	2nd Health Region - Mossoró	18	2020-05-01	297378	3	184	14		20858.3	123.76	22.2	0.46	0.72	55.28	78.77	75.41	2.83
Mossoró	24	240800	24002	2nd Health Region - Mossoró	18	2020-05-02	297378	3	190	15		20858.3	123.76	22.2	0.46	0.72	55.28	78.77	75.41	2.83
Mossoró	24	240800	24002	2nd Health Region - Mossoró	19	2020-05-03	297378	3	191	16		20858.3	123.76	22.2	0.46	0.72	55.28	78.77	75.41	2.83
Mossoró	24	240800	24002	2nd Health Region - Mossoró	19	2020-05-04	297378	3	197	16		20858.3	123.76	22.2	0.46	0.72	55.28	78.77	75.41	2.83
Mossoró	24	240800	24002	2nd Health Region - Mossoró	19	2020-05-05	297378	3	254	18		20858.3	123.76	22.2	0.46	0.72	55.28	78.77	75.41	2.83
Mossoró	24	240800	24002	2nd Health Region - Mossoró	19	2020-05-06	297378	3	248	18		20858.3	123.76	22.2	0.46	0.72	55.28	78.77	75.41	2.83
Mossoró	24	240800	24002	2nd Health Region - Mossoró	19	2020-05-07	297378	3	281	19		20858.3	123.76	22.2	0.46	0.72	55.28	78.77	75.41	2.83
Mossoró	24	240800	24002	2nd Health Region - Mossoró	19	2020-05-08	297378	3	288	19		20858.3	123.76	22.2	0.46	0.72	55.28	78.77	75.41	2.83
Mossoró	24	240800	24002	2nd Health Region - Mossoró	19	2020-05-09	297378	3	296	20		20858.3	123.76	22.2	0.46	0.72	55.28	78.77	75.41	2.83
Mossoró	24	240800	24002	2nd Health Region - Mossoró	20	2020-05-10	297378	3	299	20		20858.3	123.76	22.2	0.46	0.72	55.28	78.77	75.41	2.83
Mossoró	24	240800	24002	2nd Health Region - Mossoró	20	2020-05-11	297378	3	293	21		20858.3	123.76	22.2	0.46	0.72	55.28	78.77	75.41	2.83
Mossoró	24	240800	24002	2nd Health Region - Mossoró	20	2020-05-12	297378	3	335	22		20858.3	123.76	22.2	0.46	0.72	55.28	78.77	75.41	2.83
Mossoró	24	240800	24002	2nd Health Region - Mossoró	20	2020-05-13	297378	3	419	23		20858.3	123.76	22.2	0.46	0.72	55.28	78.77	75.41	2.83
Mossoró	24	240800	24002	2nd Health Region - Mossoró	20	2020-05-14	297378	3	456	23		20858.3	123.76	22.2	0.46	0.72	55.28	78.77	75.41	2.83
Mossoró	24	240800	24002	2nd Health Region - Mossoró	20	2020-05-15	297378	3	502	23		20858.3	123.76	22.2	0.46	0.72	55.28	78.77	75.41	2.83
Mossoró	24	240800	24002	2nd Health Region - Mossoró	20	2020-05-16	297378	3	527	27		20858.3	123.76	22.2	0.46	0.72	55.28	78.77	75.41	2.83
Mossoró	24	240800	24002	2nd Health Region - Mossoró	21		297378	3	665	33		20858.3	123.76	22.2	0.46	0.72	55.28	78.77	75.41	2.83
Mossoró	24	240800	24002	2nd Health Region - Mossoró	21		297378	3	705	35		20858.3	123.76	22.2	0.46	0.72	55.28	78.77	75.41	2.83
Mossoró	24	240800	24002	2nd Health Region - Mossoró	21		297378	3	736	36		20858.3	123.76	22.2	0.46	0.72	55.28	78.77	75.41	2.83
Mossoró	24	240800	24002	2nd Health Region - Mossoró	21		297378	3	798	36		20858.3	123.76	22.2	0.46	0.72	55.28	78.77	75.41	2.83
Juazeiro do Norte	23	230730	23021	21st Juazeiro do Norte Region	13	2020-03-28	274207	3	1	0		16375	1004.45	20	0.46	0.694	52.14	100	99.4	3.23
Juazeiro do Norte	23	230730	23021	21st Juazeiro do Norte Region	14	2020-03-29	274207	3	1	0		16375	1004.45	20	0.46	0.694	52.14	100	99.4	3.23
Juazeiro do Norte	23	230730	23021	21st Juazeiro do Norte Region	14	2020-03-30	274207	3	1	0		16375	1004.45	20	0.46	0.694	52.14	100	99.4	3.23
Juazeiro do Norte	23	230730	23021	21st Juazeiro do Norte Region	14	2020-03-31	274207	3	1	0		16375	1004.45	20	0.46	0.694	52.14	100	99.4	3.23
Juazeiro do Norte	23	230730	23021	21st Juazeiro do Norte Region	14	2020-04-01	274207	3	1	0		16375	1004.45	20	0.46	0.694	52.14	100	99.4	3.23
Juazeiro do Norte	23	230730	23021	21st Juazeiro do Norte Region	14	2020-04-02	274207	3	1	0		16375	1004.45	20	0.46	0.694	52.14	100	99.4	3.23
Juazeiro do Norte	23	230730	23021	21st Juazeiro do Norte Region	14	2020-04-03	274207	3	1	0		16375	1004.45	20	0.46	0.694	52.14	100	99.4	3.23
Juazeiro do Norte	23	230730	23021	21st Juazeiro do Norte Region	14	2020-04-04	274207	3	1	0		16375	1004.45	20	0.46	0.694	52.14	100	99.4	3.23
Juazeiro do Norte	23	230730	23021	21st Juazeiro do Norte Region	15	2020-04-05	274207	3	3	0		16375	1004.45	20	0.46	0.694	52.14	100	99.4	3.23
Juazeiro do Norte	23	230730	23021	21st Juazeiro do Norte Region	15	2020-04-06	274207	3	3	0		16375	1004.45	20	0.46	0.694	52.14	100	99.4	3.23
Juazeiro do Norte	23	230730	23021	21st Juazeiro do Norte Region	15	2020-04-07	274207	3	3	0		16375	1004.45	20	0.46	0.694	52.14	100	99.4	3.23
Juazeiro do Norte	23	230730	23021	21st Juazeiro do Norte Region	15	2020-04-08	274207	3	3	0		16375	1004.45	20	0.46	0.694	52.14	100	99.4	3.23
Juazeiro do Norte	23	230730	23021	21st Juazeiro do Norte Region	15	2020-04-09	274207	3	3	0		16375	1004.45	20	0.46	0.694	52.14	100	99.4	3.23
Juazeiro do Norte	23	230730	23021	21st Juazeiro do Norte Region	15	2020-04-10	274207	3	3	0		16375	1004.45	20	0.46	0.694	52.14	100	99.4	3.23
Juazeiro do Norte	23	230730	23021	21st Juazeiro do Norte Region	15	2020-04-11	274207	3	3	0		16375	1004.45	20	0.46	0.694	52.14	100	99.4	3.23
Juazeiro do Norte	23	230730	23021	21st Juazeiro do Norte Region	16	2020-04-12	274207	3	3	0		16375	1004.45	20	0.46	0.694	52.14	100	99.4	3.23
Juazeiro do Norte	23	230730	23021	21st Juazeiro do Norte Region	16	2020-04-13	274207	3	3	0		16375	1004.45	20	0.46	0.694	52.14	100	99.4	3.23
Juazeiro do Norte	23	230730	23021	21st Juazeiro do Norte Region	16	2020-04-14	274207	3	3	0		16375	1004.45	20	0.46	0.694	52.14	100	99.4	3.23
Juazeiro do Norte	23	230730	23021	21st Juazeiro do Norte Region	16	2020-04-15	274207	3	3	0		16375	1004.45	20	0.46	0.694	52.14	100	99.4	3.23
Juazeiro do Norte	23	230730	23021	21st Juazeiro do Norte Region	16	2020-04-16	274207	3	3	0		16375	1004.45	20	0.46	0.694	52.14	100	99.4	3.23
Juazeiro do Norte	23	230730	23021	21st Juazeiro do Norte Region	16	2020-04-17	274207	3	3	0		16375	1004.45	20	0.46	0.694	52.14	100	99.4	3.23
Juazeiro do Norte	23	230730	23021	21st Juazeiro do Norte Region	16	2020-04-18	274207	3	3	0		16375	1004.45	20	0.46	0.694	52.14	100	99.4	3.23
Juazeiro do Norte	23	230730	23021	21st Juazeiro do Norte Region	17	2020-04-19	274207	3	5	0		16375	1004.45	20	0.46	0.694	52.14	100	99.4	3.23
Juazeiro do Norte	23	230730	23021	21st Juazeiro do Norte Region	17	2020-04-20	274207	3	5	0		16375	1004.45	20	0.46	0.694	52.14	100	99.4	3.23
Juazeiro do Norte	23	230730	23021	21st Juazeiro do Norte Region	17	2020-04-21	274207	3	7	0		16375	1004.45	20	0.46	0.694	52.14	100	99.4	3.23
Juazeiro do Norte	23	230730	23021	21st Juazeiro do Norte Region	17	2020-04-22	274207	3	8	0		16375	1004.45	20	0.46	0.694	52.14	100	99.4	3.23
Juazeiro do Norte	23	230730	23021	21st Juazeiro do Norte Region	17	2020-04-23	274207	3	9	0		16375	1004.45	20	0.46	0.694	52.14	100	99.4	3.23
Juazeiro do Norte	23	230730	23021	21st Juazeiro do Norte Region	17	2020-04-24	274207	3	10	0		16375	1004.45	20	0.46	0.694	52.14	100	99.4	3.23
Juazeiro do Norte	23	230730	23021	21st Juazeiro do Norte Region	17	2020-04-25	274207	3	9	0		16375	1004.45	20	0.46	0.694	52.14	100	99.4	3.23
Juazeiro do Norte	23	230730	23021	21st Juazeiro do Norte Region	18	2020-04-26	274207	3	14	0		16375	1004.45	20	0.46	0.694	52.14	100	99.4	3.23
Juazeiro do Norte	23	230730	23021	21st Juazeiro do Norte Region	18	2020-04-27	274207	3	14	0		16375	1004.45	20	0.46	0.694	52.14	100	99.4	3.23
Juazeiro do Norte	23	230730	23021	21st Juazeiro do Norte Region	18	2020-04-28	274207	3	12	0		16375	1004.45	20	0.46	0.694	52.14	100	99.4	3.23
Juazeiro do Norte	23	230730	23021	21st Juazeiro do Norte Region	18	2020-04-29	274207	3	12	0		16375	1004.45	20	0.46	0.694	52.14	100	99.4	3.23
Juazeiro do Norte	23	230730	23021	21st Juazeiro do Norte Region	18	2020-04-30	274207	3	13	0		16375	1004.45	20	0.46	0.694	52.14	100	99.4	3.23
Juazeiro do Norte	23	230730	23021	21st Juazeiro do Norte Region	18	2020-05-01	274207	3	12	0		16375	1004.45	20	0.46	0.694	52.14	100	99.4	3.23
Juazeiro do Norte	23	230730	23021	21st Juazeiro do Norte Region	18	2020-05-02	274207	3	13	1		16375	1004.45	20	0.46	0.694	52.14	100	99.4	3.23
Juazeiro do Norte	23	230730	23021	21st Juazeiro do Norte Region	19	2020-05-03	274207	3	12	1		16375	1004.45	20	0.46	0.694	52.14	100	99.4	3.23
Juazeiro do Norte	23	230730	23021	21st Juazeiro do Norte Region	19	2020-05-04	274207	3	20	1		16375	1004.45	20	0.46	0.694	52.14	100	99.4	3.23
Juazeiro do Norte	23	230730	23021	21st Juazeiro do Norte Region	19	2020-05-05	274207	3	21	1		16375	1004.45	20	0.46	0.694	52.14	100	99.4	3.23
Juazeiro do Norte	23	230730	23021	21st Juazeiro do Norte Region	19	2020-05-06	274207	3	21	2		16375	1004.45	20	0.46	0.694	52.14	100	99.4	3.23
Juazeiro do Norte	23	230730	23021	21st Juazeiro do Norte Region	19	2020-05-07	274207	3	23	2		16375	1004.45	20	0.46	0.694	52.14	100	99.4	3.23
Juazeiro do Norte	23	230730	23021	21st Juazeiro do Norte Region	19	2020-05-08	274207	3	25	2		16375	1004.45	20	0.46	0.694	52.14	100	99.4	3.23
Juazeiro do Norte	23	230730	23021	21st Juazeiro do Norte Region	19	2020-05-09	274207	3	25	2		16375	1004.45	20	0.46	0.694	52.14	100	99.4	3.23
Juazeiro do Norte	23	230730	23021	21st Juazeiro do Norte Region	20	2020-05-10	274207	3	31	4		16375	1004.45	20	0.46	0.694	52.14	100	99.4	3.23
Juazeiro do Norte	23	230730	23021	21st Juazeiro do Norte Region	20	2020-05-11	274207	3	33	6		16375	1004.45	20	0.46	0.694	52.14	100	99.4	3.23
Juazeiro do Norte	23	230730	23021	21st Juazeiro do Norte Region	20	2020-05-12	274207	3	41	7		16375	1004.45	20	0.46	0.694	52.14	100	99.4	3.23
Juazeiro do Norte	23	230730	23021	21st Juazeiro do Norte Region	20	2020-05-13	274207	3	41	7		16375	1004.45	20	0.46	0.694	52.14	100	99.4	3.23
Juazeiro do Norte	23	230730	23021	21st Juazeiro do Norte Region	20	2020-05-14	274207	3	43	7		16375	1004.45	20	0.46	0.694	52.14	100	99.4	3.23
Juazeiro do Norte	23	230730	23021	21st Juazeiro do Norte Region	20	2020-05-15	274207	3	46	7		16375	1004.45	20	0.46	0.694	52.14	100	99.4	3.23
Juazeiro do Norte	23	230730	23021	21st Juazeiro do Norte Region	20	2020-05-16	274207	3	46	7		16375	1004.45	20	0.46	0.694	52.14	100	99.4	3.23
Juazeiro do Norte	23	230730	23021	21st Juazeiro do Norte Region	21		274207	3	66	7		16375	1004.45	20	0.46	0.694	52.14	100	99.4	3.23
Juazeiro do Norte	23	230730	23021	21st Juazeiro do Norte Region	21		274207	3	68	9		16375	1004.45	20	0.46	0.694	52.14	100	99.4	3.23
Juazeiro do Norte	23	230730	23021	21st Juazeiro do Norte Region	21		274207	3	96	9		16375	1004.45	20	0.46	0.694	52.14	100	99.4	3.23
Juazeiro do Norte	23	230730	23021	21st Juazeiro do Norte Region	21		274207	3	96	9		16375	1004.45	20	0.46	0.694	52.14	100	99.4	3.23
Parnamirim	24	240325	24007	7th Health Region - Metropolitan	13	2020-03-28	261469	3	6	0		19720.1	1639.7	18.3	0.48	0.766	45.23	79.11	68.61	2.84
Parnamirim	24	240325	24007	7th Health Region - Metropolitan	14	2020-03-29	261469	3	9	0		19720.1	1639.7	18.3	0.48	0.766	45.23	79.11	68.61	2.84
Parnamirim	24	240325	24007	7th Health Region - Metropolitan	14	2020-03-30	261469	3	10	0		19720.1	1639.7	18.3	0.48	0.766	45.23	79.11	68.61	2.84
Parnamirim	24	240325	24007	7th Health Region - Metropolitan	14	2020-03-31	261469	3	10	0		19720.1	1639.7	18.3	0.48	0.766	45.23	79.11	68.61	2.84
Parnamirim	24	240325	24007	7th Health Region - Metropolitan	14	2020-04-01	261469	3	11	0		19720.1	1639.7	18.3	0.48	0.766	45.23	79.11	68.61	2.84
Parnamirim	24	240325	24007	7th Health Region - Metropolitan	14	2020-04-02	261469	3	13	0		19720.1	1639.7	18.3	0.48	0.766	45.23	79.11	68.61	2.84
Parnamirim	24	240325	24007	7th Health Region - Metropolitan	14	2020-04-03	261469	3	17	0		19720.1	1639.7	18.3	0.48	0.766	45.23	79.11	68.61	2.84
Parnamirim	24	240325	24007	7th Health Region - Metropolitan	14	2020-04-04	261469	3	24	0		19720.1	1639.7	18.3	0.48	0.766	45.23	79.11	68.61	2.84
Parnamirim	24	240325	24007	7th Health Region - Metropolitan	15	2020-04-05	261469	3	26	0		19720.1	1639.7	18.3	0.48	0.766	45.23	79.11	68.61	2.84
Parnamirim	24	240325	24007	7th Health Region - Metropolitan	15	2020-04-06	261469	3	28	0		19720.1	1639.7	18.3	0.48	0.766	45.23	79.11	68.61	2.84
Parnamirim	24	240325	24007	7th Health Region - Metropolitan	15	2020-04-07	261469	3	28	0		19720.1	1639.7	18.3	0.48	0.766	45.23	79.11	68.61	2.84
Parnamirim	24	240325	24007	7th Health Region - Metropolitan	15	2020-04-08	261469	3	30	0		19720.1	1639.7	18.3	0.48	0.766	45.23	79.11	68.61	2.84
Parnamirim	24	240325	24007	7th Health Region - Metropolitan	15	2020-04-09	261469	3	30	0		19720.1	1639.7	18.3	0.48	0.766	45.23	79.11	68.61	2.84
Parnamirim	24	240325	24007	7th Health Region - Metropolitan	15	2020-04-10	261469	3	32	0		19720.1	1639.7	18.3	0.48	0.766	45.23	79.11	68.61	2.84
Parnamirim	24	240325	24007	7th Health Region - Metropolitan	15	2020-04-11	261469	3	31	0		19720.1	1639.7	18.3	0.48	0.766	45.23	79.11	68.61	2.84
Parnamirim	24	240325	24007	7th Health Region - Metropolitan	16	2020-04-12	261469	3	33	0		19720.1	1639.7	18.3	0.48	0.766	45.23	79.11	68.61	2.84
Parnamirim	24	240325	24007	7th Health Region - Metropolitan	16	2020-04-13	261469	3	39	0		19720.1	1639.7	18.3	0.48	0.766	45.23	79.11	68.61	2.84
Parnamirim	24	240325	24007	7th Health Region - Metropolitan	16	2020-04-14	261469	3	41	0		19720.1	1639.7	18.3	0.48	0.766	45.23	79.11	68.61	2.84
Parnamirim	24	240325	24007	7th Health Region - Metropolitan	16	2020-04-15	261469	3	43	0		19720.1	1639.7	18.3	0.48	0.766	45.23	79.11	68.61	2.84
Parnamirim	24	240325	24007	7th Health Region - Metropolitan	16	2020-04-16	261469	3	43	0		19720.1	1639.7	18.3	0.48	0.766	45.23	79.11	68.61	2.84
Parnamirim	24	240325	24007	7th Health Region - Metropolitan	16	2020-04-17	261469	3	57	0		19720.1	1639.7	18.3	0.48	0.766	45.23	79.11	68.61	2.84
Parnamirim	24	240325	24007	7th Health Region - Metropolitan	16	2020-04-18	261469	3	61	0		19720.1	1639.7	18.3	0.48	0.766	45.23	79.11	68.61	2.84
Parnamirim	24	240325	24007	7th Health Region - Metropolitan	17	2020-04-19	261469	3	66	0		19720.1	1639.7	18.3	0.48	0.766	45.23	79.11	68.61	2.84
Parnamirim	24	240325	24007	7th Health Region - Metropolitan	17	2020-04-20	261469	3	67	0		19720.1	1639.7	18.3	0.48	0.766	45.23	79.11	68.61	2.84
Parnamirim	24	240325	24007	7th Health Region - Metropolitan	17	2020-04-21	261469	3	70	0		19720.1	1639.7	18.3	0.48	0.766	45.23	79.11	68.61	2.84
Parnamirim	24	240325	24007	7th Health Region - Metropolitan	17	2020-04-22	261469	3	73	0		19720.1	1639.7	18.3	0.48	0.766	45.23	79.11	68.61	2.84
Parnamirim	24	240325	24007	7th Health Region - Metropolitan	17	2020-04-23	261469	3	81	1		19720.1	1639.7	18.3	0.48	0.766	45.23	79.11	68.61	2.84
Parnamirim	24	240325	24007	7th Health Region - Metropolitan	17	2020-04-24	261469	3	93	3		19720.1	1639.7	18.3	0.48	0.766	45.23	79.11	68.61	2.84
Parnamirim	24	240325	24007	7th Health Region - Metropolitan	17	2020-04-25	261469	3	93	1		19720.1	1639.7	18.3	0.48	0.766	45.23	79.11	68.61	2.84
Parnamirim	24	240325	24007	7th Health Region - Metropolitan	18	2020-04-26	261469	3	94	1		19720.1	1639.7	18.3	0.48	0.766	45.23	79.11	68.61	2.84
Parnamirim	24	240325	24007	7th Health Region - Metropolitan	18	2020-04-27	261469	3	94	1		19720.1	1639.7	18.3	0.48	0.766	45.23	79.11	68.61	2.84
Parnamirim	24	240325	24007	7th Health Region - Metropolitan	18	2020-04-28	261469	3	97	1		19720.1	1639.7	18.3	0.48	0.766	45.23	79.11	68.61	2.84
Parnamirim	24	240325	24007	7th Health Region - Metropolitan	18	2020-04-29	261469	3	107	3		19720.1	1639.7	18.3	0.48	0.766	45.23	79.11	68.61	2.84
Parnamirim	24	240325	24007	7th Health Region - Metropolitan	18	2020-04-30	261469	3	116	4		19720.1	1639.7	18.3	0.48	0.766	45.23	79.11	68.61	2.84
Parnamirim	24	240325	24007	7th Health Region - Metropolitan	18	2020-05-01	261469	3	123	4		19720.1	1639.7	18.3	0.48	0.766	45.23	79.11	68.61	2.84
Parnamirim	24	240325	24007	7th Health Region - Metropolitan	18	2020-05-02	261469	3	133	4		19720.1	1639.7	18.3	0.48	0.766	45.23	79.11	68.61	2.84
Parnamirim	24	240325	24007	7th Health Region - Metropolitan	19	2020-05-03	261469	3	136	4		19720.1	1639.7	18.3	0.48	0.766	45.23	79.11	68.61	2.84
Parnamirim	24	240325	24007	7th Health Region - Metropolitan	19	2020-05-04	261469	3	137	4		19720.1	1639.7	18.3	0.48	0.766	45.23	79.11	68.61	2.84
Parnamirim	24	240325	24007	7th Health Region - Metropolitan	19	2020-05-05	261469	3	140	4		19720.1	1639.7	18.3	0.48	0.766	45.23	79.11	68.61	2.84
Parnamirim	24	240325	24007	7th Health Region - Metropolitan	19	2020-05-06	261469	3	146	5		19720.1	1639.7	18.3	0.48	0.766	45.23	79.11	68.61	2.84
Parnamirim	24	240325	24007	7th Health Region - Metropolitan	19	2020-05-07	261469	3	152	4		19720.1	1639.7	18.3	0.48	0.766	45.23	79.11	68.61	2.84
Parnamirim	24	240325	24007	7th Health Region - Metropolitan	19	2020-05-08	261469	3	161	5		19720.1	1639.7	18.3	0.48	0.766	45.23	79.11	68.61	2.84
Parnamirim	24	240325	24007	7th Health Region - Metropolitan	19	2020-05-09	261469	3	174	5		19720.1	1639.7	18.3	0.48	0.766	45.23	79.11	68.61	2.84
Parnamirim	24	240325	24007	7th Health Region - Metropolitan	20	2020-05-10	261469	3	175	5		19720.1	1639.7	18.3	0.48	0.766	45.23	79.11	68.61	2.84
Parnamirim	24	240325	24007	7th Health Region - Metropolitan	20	2020-05-11	261469	3	181	6		19720.1	1639.7	18.3	0.48	0.766	45.23	79.11	68.61	2.84
Parnamirim	24	240325	24007	7th Health Region - Metropolitan	20	2020-05-12	261469	3	175	3		19720.1	1639.7	18.3	0.48	0.766	45.23	79.11	68.61	2.84
Parnamirim	24	240325	24007	7th Health Region - Metropolitan	20	2020-05-13	261469	3	195	6		19720.1	1639.7	18.3	0.48	0.766	45.23	79.11	68.61	2.84
Parnamirim	24	240325	24007	7th Health Region - Metropolitan	20	2020-05-14	261469	3	209	6		19720.1	1639.7	18.3	0.48	0.766	45.23	79.11	68.61	2.84
Parnamirim	24	240325	24007	7th Health Region - Metropolitan	20	2020-05-15	261469	3	220	6		19720.1	1639.7	18.3	0.48	0.766	45.23	79.11	68.61	2.84
Parnamirim	24	240325	24007	7th Health Region - Metropolitan	20	2020-05-16	261469	3	239	6		19720.1	1639.7	18.3	0.48	0.766	45.23	79.11	68.61	2.84
Parnamirim	24	240325	24007	7th Health Region - Metropolitan	21		261469	3	293	8		19720.1	1639.7	18.3	0.48	0.766	45.23	79.11	68.61	2.84
Parnamirim	24	240325	24007	7th Health Region - Metropolitan	21		261469	3	317	8		19720.1	1639.7	18.3	0.48	0.766	45.23	79.11	68.61	2.84
Parnamirim	24	240325	24007	7th Health Region - Metropolitan	21		261469	3	340	8		19720.1	1639.7	18.3	0.48	0.766	45.23	79.11	68.61	2.84
Parnamirim	24	240325	24007	7th Health Region - Metropolitan	21		261469	3	364	9		19720.1	1639.7	18.3	0.48	0.766	45.23	79.11	68.61	2.84
Arapiraca	27	270030	27007	7th Health Region	16	2020-04-18	231747	3	1	0		17511.7	600.83	17.3	0.43	0.649	60.44	100	99.74	2.01
Arapiraca	27	270030	27007	7th Health Region	17	2020-04-19	231747	3	1	0		17511.7	600.83	17.3	0.43	0.649	60.44	100	99.74	2.01
Arapiraca	27	270030	27007	7th Health Region	17	2020-04-20	231747	3	1	0		17511.7	600.83	17.3	0.43	0.649	60.44	100	99.74	2.01
Arapiraca	27	270030	27007	7th Health Region	17	2020-04-21	231747	3	1	0		17511.7	600.83	17.3	0.43	0.649	60.44	100	99.74	2.01
Arapiraca	27	270030	27007	7th Health Region	17	2020-04-22	231747	3	3	0		17511.7	600.83	17.3	0.43	0.649	60.44	100	99.74	2.01
Arapiraca	27	270030	27007	7th Health Region	17	2020-04-23	231747	3	3	0		17511.7	600.83	17.3	0.43	0.649	60.44	100	99.74	2.01
Arapiraca	27	270030	27007	7th Health Region	17	2020-04-24	231747	3	4	0		17511.7	600.83	17.3	0.43	0.649	60.44	100	99.74	2.01
Arapiraca	27	270030	27007	7th Health Region	17	2020-04-25	231747	3	4	0		17511.7	600.83	17.3	0.43	0.649	60.44	100	99.74	2.01
Arapiraca	27	270030	27007	7th Health Region	18	2020-04-26	231747	3	4	0		17511.7	600.83	17.3	0.43	0.649	60.44	100	99.74	2.01
Arapiraca	27	270030	27007	7th Health Region	18	2020-04-27	231747	3	11	0		17511.7	600.83	17.3	0.43	0.649	60.44	100	99.74	2.01
Arapiraca	27	270030	27007	7th Health Region	18	2020-04-28	231747	3	11	0		17511.7	600.83	17.3	0.43	0.649	60.44	100	99.74	2.01
Arapiraca	27	270030	27007	7th Health Region	18	2020-04-29	231747	3	13	0		17511.7	600.83	17.3	0.43	0.649	60.44	100	99.74	2.01
Arapiraca	27	270030	27007	7th Health Region	18	2020-04-30	231747	3	18	0		17511.7	600.83	17.3	0.43	0.649	60.44	100	99.74	2.01
Arapiraca	27	270030	27007	7th Health Region	18	2020-05-01	231747	3	21	0		17511.7	600.83	17.3	0.43	0.649	60.44	100	99.74	2.01
Arapiraca	27	270030	27007	7th Health Region	18	2020-05-02	231747	3	23	0		17511.7	600.83	17.3	0.43	0.649	60.44	100	99.74	2.01
Arapiraca	27	270030	27007	7th Health Region	19	2020-05-03	231747	3	24	1		17511.7	600.83	17.3	0.43	0.649	60.44	100	99.74	2.01
Arapiraca	27	270030	27007	7th Health Region	19	2020-05-04	231747	3	26	2		17511.7	600.83	17.3	0.43	0.649	60.44	100	99.74	2.01
Arapiraca	27	270030	27007	7th Health Region	19	2020-05-05	231747	3	26	2		17511.7	600.83	17.3	0.43	0.649	60.44	100	99.74	2.01
Arapiraca	27	270030	27007	7th Health Region	19	2020-05-06	231747	3	37	3		17511.7	600.83	17.3	0.43	0.649	60.44	100	99.74	2.01
Arapiraca	27	270030	27007	7th Health Region	19	2020-05-07	231747	3	39	5		17511.7	600.83	17.3	0.43	0.649	60.44	100	99.74	2.01
Arapiraca	27	270030	27007	7th Health Region	19	2020-05-08	231747	3	40	5		17511.7	600.83	17.3	0.43	0.649	60.44	100	99.74	2.01
Arapiraca	27	270030	27007	7th Health Region	19	2020-05-09	231747	3	40	5		17511.7	600.83	17.3	0.43	0.649	60.44	100	99.74	2.01
Arapiraca	27	270030	27007	7th Health Region	20	2020-05-10	231747	3	39	5		17511.7	600.83	17.3	0.43	0.649	60.44	100	99.74	2.01
Arapiraca	27	270030	27007	7th Health Region	20	2020-05-11	231747	3	39	5		17511.7	600.83	17.3	0.43	0.649	60.44	100	99.74	2.01
Arapiraca	27	270030	27007	7th Health Region	20	2020-05-12	231747	3	39	5		17511.7	600.83	17.3	0.43	0.649	60.44	100	99.74	2.01
Arapiraca	27	270030	27007	7th Health Region	20	2020-05-13	231747	3	50	5		17511.7	600.83	17.3	0.43	0.649	60.44	100	99.74	2.01
Arapiraca	27	270030	27007	7th Health Region	20	2020-05-14	231747	3	52	6		17511.7	600.83	17.3	0.43	0.649	60.44	100	99.74	2.01
Arapiraca	27	270030	27007	7th Health Region	20	2020-05-15	231747	3	52	6		17511.7	600.83	17.3	0.43	0.649	60.44	100	99.74	2.01
Arapiraca	27	270030	27007	7th Health Region	20	2020-05-16	231747	3	68	6		17511.7	600.83	17.3	0.43	0.649	60.44	100	99.74	2.01
Arapiraca	27	270030	27007	7th Health Region	21			3	141	7		17511.7	600.83	17.3	0.43	0.649	60.44	100	99.74	2.01
Arapiraca	27	270030	27007	7th Health Region	21			3	141	7		17511.7	600.83	17.3	0.43	0.649	60.44	100	99.74	2.01
Arapiraca	27	270030	27007	7th Health Region	21			3	145	7		17511.7	600.83	17.3	0.43	0.649	60.44	100	99.74	2.01
Arapiraca	27	270030	27007	7th Health Region	21			3	150	7		17511.7	600.83	17.3	0.43	0.649	60.44	100	99.74	2.01
Juazeiro	29	291840	29016	Juazeiro	13	2020-03-28	216707	3	2	0		16687.7	30.45	17.2	0.49	0.677	45.24	97.61	93.93	2.53
Juazeiro	29	291840	29016	Juazeiro	14	2020-03-29	216707	3	2	0		16687.7	30.45	17.2	0.49	0.677	45.24	97.61	93.93	2.53
Juazeiro	29	291840	29016	Juazeiro	14	2020-03-30	216707	3	2	0		16687.7	30.45	17.2	0.49	0.677	45.24	97.61	93.93	2.53
Juazeiro	29	291840	29016	Juazeiro	14	2020-03-31	216707	3	2	0		16687.7	30.45	17.2	0.49	0.677	45.24	97.61	93.93	2.53
Juazeiro	29	291840	29016	Juazeiro	14	2020-04-01	216707	3	2	0		16687.7	30.45	17.2	0.49	0.677	45.24	97.61	93.93	2.53
Juazeiro	29	291840	29016	Juazeiro	14	2020-04-02	216707	3	2	0		16687.7	30.45	17.2	0.49	0.677	45.24	97.61	93.93	2.53
Juazeiro	29	291840	29016	Juazeiro	14	2020-04-03	216707	3	2	0		16687.7	30.45	17.2	0.49	0.677	45.24	97.61	93.93	2.53
Juazeiro	29	291840	29016	Juazeiro	14	2020-04-04	216707	3	2	0		16687.7	30.45	17.2	0.49	0.677	45.24	97.61	93.93	2.53
Juazeiro	29	291840	29016	Juazeiro	15	2020-04-05	216707	3	3	0		16687.7	30.45	17.2	0.49	0.677	45.24	97.61	93.93	2.53
Juazeiro	29	291840	29016	Juazeiro	15	2020-04-06	216707	3	3	0		16687.7	30.45	17.2	0.49	0.677	45.24	97.61	93.93	2.53
Juazeiro	29	291840	29016	Juazeiro	15	2020-04-07	216707	3	3	0		16687.7	30.45	17.2	0.49	0.677	45.24	97.61	93.93	2.53
Juazeiro	29	291840	29016	Juazeiro	15	2020-04-08	216707	3	3	0		16687.7	30.45	17.2	0.49	0.677	45.24	97.61	93.93	2.53
Juazeiro	29	291840	29016	Juazeiro	15	2020-04-09	216707	3	3	0		16687.7	30.45	17.2	0.49	0.677	45.24	97.61	93.93	2.53
Juazeiro	29	291840	29016	Juazeiro	15	2020-04-10	216707	3	3	0		16687.7	30.45	17.2	0.49	0.677	45.24	97.61	93.93	2.53
Juazeiro	29	291840	29016	Juazeiro	15	2020-04-11	216707	3	5	0		16687.7	30.45	17.2	0.49	0.677	45.24	97.61	93.93	2.53
Juazeiro	29	291840	29016	Juazeiro	16	2020-04-12	216707	3	5	0		16687.7	30.45	17.2	0.49	0.677	45.24	97.61	93.93	2.53
Juazeiro	29	291840	29016	Juazeiro	16	2020-04-13	216707	3	5	0		16687.7	30.45	17.2	0.49	0.677	45.24	97.61	93.93	2.53
Juazeiro	29	291840	29016	Juazeiro	16	2020-04-14	216707	3	5	0		16687.7	30.45	17.2	0.49	0.677	45.24	97.61	93.93	2.53
Juazeiro	29	291840	29016	Juazeiro	16	2020-04-15	216707	3	5	0		16687.7	30.45	17.2	0.49	0.677	45.24	97.61	93.93	2.53
Juazeiro	29	291840	29016	Juazeiro	16	2020-04-16	216707	3	5	0		16687.7	30.45	17.2	0.49	0.677	45.24	97.61	93.93	2.53
Juazeiro	29	291840	29016	Juazeiro	16	2020-04-17	216707	3	5	1		16687.7	30.45	17.2	0.49	0.677	45.24	97.61	93.93	2.53
Juazeiro	29	291840	29016	Juazeiro	16	2020-04-18	216707	3	5	1		16687.7	30.45	17.2	0.49	0.677	45.24	97.61	93.93	2.53
Juazeiro	29	291840	29016	Juazeiro	17	2020-04-19	216707	3	7	1		16687.7	30.45	17.2	0.49	0.677	45.24	97.61	93.93	2.53
Juazeiro	29	291840	29016	Juazeiro	17	2020-04-20	216707	3	7	1		16687.7	30.45	17.2	0.49	0.677	45.24	97.61	93.93	2.53
Juazeiro	29	291840	29016	Juazeiro	17	2020-04-21	216707	3	7	1		16687.7	30.45	17.2	0.49	0.677	45.24	97.61	93.93	2.53
Juazeiro	29	291840	29016	Juazeiro	17	2020-04-22	216707	3	7	1		16687.7	30.45	17.2	0.49	0.677	45.24	97.61	93.93	2.53
Juazeiro	29	291840	29016	Juazeiro	17	2020-04-23	216707	3	7	1		16687.7	30.45	17.2	0.49	0.677	45.24	97.61	93.93	2.53
Juazeiro	29	291840	29016	Juazeiro	17	2020-04-24	216707	3	7	1		16687.7	30.45	17.2	0.49	0.677	45.24	97.61	93.93	2.53
Juazeiro	29	291840	29016	Juazeiro	17	2020-04-25	216707	3	8	1		16687.7	30.45	17.2	0.49	0.677	45.24	97.61	93.93	2.53
Juazeiro	29	291840	29016	Juazeiro	18	2020-04-26	216707	3	9	1		16687.7	30.45	17.2	0.49	0.677	45.24	97.61	93.93	2.53
Juazeiro	29	291840	29016	Juazeiro	18	2020-04-27	216707	3	9	1		16687.7	30.45	17.2	0.49	0.677	45.24	97.61	93.93	2.53
Juazeiro	29	291840	29016	Juazeiro	18	2020-04-28	216707	3	9	1		16687.7	30.45	17.2	0.49	0.677	45.24	97.61	93.93	2.53
Juazeiro	29	291840	29016	Juazeiro	18	2020-04-29	216707	3	9	1		16687.7	30.45	17.2	0.49	0.677	45.24	97.61	93.93	2.53
Juazeiro	29	291840	29016	Juazeiro	18	2020-04-30	216707	3	9	1		16687.7	30.45	17.2	0.49	0.677	45.24	97.61	93.93	2.53
Juazeiro	29	291840	29016	Juazeiro	18	2020-05-01	216707	3	9	1		16687.7	30.45	17.2	0.49	0.677	45.24	97.61	93.93	2.53
Juazeiro	29	291840	29016	Juazeiro	18	2020-05-02	216707	3	9	1		16687.7	30.45	17.2	0.49	0.677	45.24	97.61	93.93	2.53
Juazeiro	29	291840	29016	Juazeiro	19	2020-05-03	216707	3	9	1		16687.7	30.45	17.2	0.49	0.677	45.24	97.61	93.93	2.53
Juazeiro	29	291840	29016	Juazeiro	19	2020-05-04	216707	3	9	1		16687.7	30.45	17.2	0.49	0.677	45.24	97.61	93.93	2.53
Juazeiro	29	291840	29016	Juazeiro	19	2020-05-05	216707	3	9	1		16687.7	30.45	17.2	0.49	0.677	45.24	97.61	93.93	2.53
Juazeiro	29	291840	29016	Juazeiro	19	2020-05-06	216707	3	9	1		16687.7	30.45	17.2	0.49	0.677	45.24	97.61	93.93	2.53
Juazeiro	29	291840	29016	Juazeiro	19	2020-05-07	216707	3	9	1		16687.7	30.45	17.2	0.49	0.677	45.24	97.61	93.93	2.53
Juazeiro	29	291840	29016	Juazeiro	19	2020-05-08	216707	3	9	1		16687.7	30.45	17.2	0.49	0.677	45.24	97.61	93.93	2.53
Juazeiro	29	291840	29016	Juazeiro	19	2020-05-09	216707	3	9	1		16687.7	30.45	17.2	0.49	0.677	45.24	97.61	93.93	2.53
Juazeiro	29	291840	29016	Juazeiro	20	2020-05-10	216707	3	10	1		16687.7	30.45	17.2	0.49	0.677	45.24	97.61	93.93	2.53
Juazeiro	29	291840	29016	Juazeiro	20	2020-05-11	216707	3	10	2		16687.7	30.45	17.2	0.49	0.677	45.24	97.61	93.93	2.53
Juazeiro	29	291840	29016	Juazeiro	20	2020-05-12	216707	3	12	2		16687.7	30.45	17.2	0.49	0.677	45.24	97.61	93.93	2.53
Juazeiro	29	291840	29016	Juazeiro	20	2020-05-13	216707	3	12	2		16687.7	30.45	17.2	0.49	0.677	45.24	97.61	93.93	2.53
Juazeiro	29	291840	29016	Juazeiro	20	2020-05-14	216707	3	12	2		16687.7	30.45	17.2	0.49	0.677	45.24	97.61	93.93	2.53
Juazeiro	29	291840	29016	Juazeiro	20	2020-05-15	216707	3	12	2		16687.7	30.45	17.2	0.49	0.677	45.24	97.61	93.93	2.53
Juazeiro	29	291840	29016	Juazeiro	20	2020-05-16	216707	3	26	2		16687.7	30.45	17.2	0.49	0.677	45.24	97.61	93.93	2.53
Juazeiro	29	291840	29016	Juazeiro	21		216707	3	31	2		16687.7	30.45	17.2	0.49	0.677	45.24	97.61	93.93	2.53
Juazeiro	29	291840	29016	Juazeiro	21		216707	3	32	2		16687.7	30.45	17.2	0.49	0.677	45.24	97.61	93.93	2.53
Juazeiro	29	291840	29016	Juazeiro	21		216707	3	34	2		16687.7	30.45	17.2	0.49	0.677	45.24	97.61	93.93	2.53
Juazeiro	29	291840	29016	Juazeiro	21		216707	3	36	3		16687.7	30.45	17.2	0.49	0.677	45.24	97.61	93.93	2.53
Itabuna	29	291480	29012	Itabuna	13	2020-03-28	213223	3	2	0		18023.7	473.5	21.4	0.5	0.712	42.83	87.74	67.96	2
Itabuna	29	291480	29012	Itabuna	14	2020-03-29	213223	3	2	0		18023.7	473.5	21.4	0.5	0.712	42.83	87.74	67.96	2
Itabuna	29	291480	29012	Itabuna	14	2020-03-30	213223	3	2	0		18023.7	473.5	21.4	0.5	0.712	42.83	87.74	67.96	2
Itabuna	29	291480	29012	Itabuna	14	2020-03-31	213223	3	4	0		18023.7	473.5	21.4	0.5	0.712	42.83	87.74	67.96	2
Itabuna	29	291480	29012	Itabuna	14	2020-04-01	213223	3	4	0		18023.7	473.5	21.4	0.5	0.712	42.83	87.74	67.96	2
Itabuna	29	291480	29012	Itabuna	14	2020-04-02	213223	3	4	0		18023.7	473.5	21.4	0.5	0.712	42.83	87.74	67.96	2
Itabuna	29	291480	29012	Itabuna	14	2020-04-03	213223	3	5	0		18023.7	473.5	21.4	0.5	0.712	42.83	87.74	67.96	2
Itabuna	29	291480	29012	Itabuna	14	2020-04-04	213223	3	6	0		18023.7	473.5	21.4	0.5	0.712	42.83	87.74	67.96	2
Itabuna	29	291480	29012	Itabuna	15	2020-04-05	213223	3	7	0		18023.7	473.5	21.4	0.5	0.712	42.83	87.74	67.96	2
Itabuna	29	291480	29012	Itabuna	15	2020-04-06	213223	3	8	0		18023.7	473.5	21.4	0.5	0.712	42.83	87.74	67.96	2
Itabuna	29	291480	29012	Itabuna	15	2020-04-07	213223	3	12	0		18023.7	473.5	21.4	0.5	0.712	42.83	87.74	67.96	2
Itabuna	29	291480	29012	Itabuna	15	2020-04-08	213223	3	16	0		18023.7	473.5	21.4	0.5	0.712	42.83	87.74	67.96	2
Itabuna	29	291480	29012	Itabuna	15	2020-04-09	213223	3	18	0		18023.7	473.5	21.4	0.5	0.712	42.83	87.74	67.96	2
Itabuna	29	291480	29012	Itabuna	15	2020-04-10	213223	3	19	0		18023.7	473.5	21.4	0.5	0.712	42.83	87.74	67.96	2
Itabuna	29	291480	29012	Itabuna	15	2020-04-11	213223	3	20	0		18023.7	473.5	21.4	0.5	0.712	42.83	87.74	67.96	2
Itabuna	29	291480	29012	Itabuna	16	2020-04-12	213223	3	21	0		18023.7	473.5	21.4	0.5	0.712	42.83	87.74	67.96	2
Itabuna	29	291480	29012	Itabuna	16	2020-04-13	213223	3	26	0		18023.7	473.5	21.4	0.5	0.712	42.83	87.74	67.96	2
Itabuna	29	291480	29012	Itabuna	16	2020-04-14	213223	3	28	0		18023.7	473.5	21.4	0.5	0.712	42.83	87.74	67.96	2
Itabuna	29	291480	29012	Itabuna	16	2020-04-15	213223	3	28	0		18023.7	473.5	21.4	0.5	0.712	42.83	87.74	67.96	2
Itabuna	29	291480	29012	Itabuna	16	2020-04-16	213223	3	32	0		18023.7	473.5	21.4	0.5	0.712	42.83	87.74	67.96	2
Itabuna	29	291480	29012	Itabuna	16	2020-04-17	213223	3	32	0		18023.7	473.5	21.4	0.5	0.712	42.83	87.74	67.96	2
Itabuna	29	291480	29012	Itabuna	16	2020-04-18	213223	3	32	0		18023.7	473.5	21.4	0.5	0.712	42.83	87.74	67.96	2
Itabuna	29	291480	29012	Itabuna	17	2020-04-19	213223	3	40	1		18023.7	473.5	21.4	0.5	0.712	42.83	87.74	67.96	2
Itabuna	29	291480	29012	Itabuna	17	2020-04-20	213223	3	53	1		18023.7	473.5	21.4	0.5	0.712	42.83	87.74	67.96	2
Itabuna	29	291480	29012	Itabuna	17	2020-04-21	213223	3	58	1		18023.7	473.5	21.4	0.5	0.712	42.83	87.74	67.96	2
Itabuna	29	291480	29012	Itabuna	17	2020-04-22	213223	3	70	1		18023.7	473.5	21.4	0.5	0.712	42.83	87.74	67.96	2
Itabuna	29	291480	29012	Itabuna	17	2020-04-23	213223	3	99	2		18023.7	473.5	21.4	0.5	0.712	42.83	87.74	67.96	2
Itabuna	29	291480	29012	Itabuna	17	2020-04-24	213223	3	104	2		18023.7	473.5	21.4	0.5	0.712	42.83	87.74	67.96	2
Itabuna	29	291480	29012	Itabuna	17	2020-04-25	213223	3	114	3		18023.7	473.5	21.4	0.5	0.712	42.83	87.74	67.96	2
Itabuna	29	291480	29012	Itabuna	18	2020-04-26	213223	3	144	3		18023.7	473.5	21.4	0.5	0.712	42.83	87.74	67.96	2
Itabuna	29	291480	29012	Itabuna	18	2020-04-27	213223	3	148	3		18023.7	473.5	21.4	0.5	0.712	42.83	87.74	67.96	2
Itabuna	29	291480	29012	Itabuna	18	2020-04-28	213223	3	159	3		18023.7	473.5	21.4	0.5	0.712	42.83	87.74	67.96	2
Itabuna	29	291480	29012	Itabuna	18	2020-04-29	213223	3	164	3		18023.7	473.5	21.4	0.5	0.712	42.83	87.74	67.96	2
Itabuna	29	291480	29012	Itabuna	18	2020-04-30	213223	3	171	3		18023.7	473.5	21.4	0.5	0.712	42.83	87.74	67.96	2
Itabuna	29	291480	29012	Itabuna	18	2020-05-01	213223	3	197	3		18023.7	473.5	21.4	0.5	0.712	42.83	87.74	67.96	2
Itabuna	29	291480	29012	Itabuna	18	2020-05-02	213223	3	212	5		18023.7	473.5	21.4	0.5	0.712	42.83	87.74	67.96	2
Itabuna	29	291480	29012	Itabuna	19	2020-05-03	213223	3	225	5		18023.7	473.5	21.4	0.5	0.712	42.83	87.74	67.96	2
Itabuna	29	291480	29012	Itabuna	19	2020-05-04	213223	3	233	5		18023.7	473.5	21.4	0.5	0.712	42.83	87.74	67.96	2
Itabuna	29	291480	29012	Itabuna	19	2020-05-05	213223	3	239	6		18023.7	473.5	21.4	0.5	0.712	42.83	87.74	67.96	2
Itabuna	29	291480	29012	Itabuna	19	2020-05-06	213223	3	257	6		18023.7	473.5	21.4	0.5	0.712	42.83	87.74	67.96	2
Itabuna	29	291480	29012	Itabuna	19	2020-05-07	213223	3	283	6		18023.7	473.5	21.4	0.5	0.712	42.83	87.74	67.96	2
Itabuna	29	291480	29012	Itabuna	19	2020-05-08	213223	3	285	6		18023.7	473.5	21.4	0.5	0.712	42.83	87.74	67.96	2
Itabuna	29	291480	29012	Itabuna	19	2020-05-09	213223	3	323	6		18023.7	473.5	21.4	0.5	0.712	42.83	87.74	67.96	2
Itabuna	29	291480	29012	Itabuna	20	2020-05-10	213223	3	328	7		18023.7	473.5	21.4	0.5	0.712	42.83	87.74	67.96	2
Itabuna	29	291480	29012	Itabuna	20	2020-05-11	213223	3	328	7		18023.7	473.5	21.4	0.5	0.712	42.83	87.74	67.96	2
Itabuna	29	291480	29012	Itabuna	20	2020-05-12	213223	3	353	8		18023.7	473.5	21.4	0.5	0.712	42.83	87.74	67.96	2
Itabuna	29	291480	29012	Itabuna	20	2020-05-13	213223	3	368	9		18023.7	473.5	21.4	0.5	0.712	42.83	87.74	67.96	2
Itabuna	29	291480	29012	Itabuna	20	2020-05-14	213223	3	421	9		18023.7	473.5	21.4	0.5	0.712	42.83	87.74	67.96	2
Itabuna	29	291480	29012	Itabuna	20	2020-05-15	213223	3	421	9		18023.7	473.5	21.4	0.5	0.712	42.83	87.74	67.96	2
Itabuna	29	291480	29012	Itabuna	20	2020-05-16	213223	3	606	10		18023.7	473.5	21.4	0.5	0.712	42.83	87.74	67.96	2
Itabuna	29	291480	29012	Itabuna	21		213223	3	693	11		18023.7	473.5	21.4	0.5	0.712	42.83	87.74	67.96	2
Itabuna	29	291480	29012	Itabuna	21		213223	3	745	11		18023.7	473.5	21.4	0.5	0.712	42.83	87.74	67.96	2
Itabuna	29	291480	29012	Itabuna	21		213223	3	783	20		18023.7	473.5	21.4	0.5	0.712	42.83	87.74	67.96	2
Itabuna	29	291480	29012	Itabuna	21		213223	3	808	21		18023.7	473.5	21.4	0.5	0.712	42.83	87.74	67.96	2
Sobral	23	231290	23011	11th Sobral Region	13	2020-03-28	208935	3	4	0		21679.3	88.67	24.6	0.47	0.714	49.3	100	100	3.23
Sobral	23	231290	23011	11th Sobral Region	14	2020-03-29	208935	3	5	0		21679.3	88.67	24.6	0.47	0.714	49.3	100	100	3.23
Sobral	23	231290	23011	11th Sobral Region	14	2020-03-30	208935	3	5	0		21679.3	88.67	24.6	0.47	0.714	49.3	100	100	3.23
Sobral	23	231290	23011	11th Sobral Region	14	2020-03-31	208935	3	5	0		21679.3	88.67	24.6	0.47	0.714	49.3	100	100	3.23
Sobral	23	231290	23011	11th Sobral Region	14	2020-04-01	208935	3	5	0		21679.3	88.67	24.6	0.47	0.714	49.3	100	100	3.23
Sobral	23	231290	23011	11th Sobral Region	14	2020-04-02	208935	3	5	0		21679.3	88.67	24.6	0.47	0.714	49.3	100	100	3.23
Sobral	23	231290	23011	11th Sobral Region	14	2020-04-03	208935	3	5	0		21679.3	88.67	24.6	0.47	0.714	49.3	100	100	3.23
Sobral	23	231290	23011	11th Sobral Region	14	2020-04-04	208935	3	5	0		21679.3	88.67	24.6	0.47	0.714	49.3	100	100	3.23
Sobral	23	231290	23011	11th Sobral Region	15	2020-04-05	208935	3	7	0		21679.3	88.67	24.6	0.47	0.714	49.3	100	100	3.23
Sobral	23	231290	23011	11th Sobral Region	15	2020-04-06	208935	3	10	0		21679.3	88.67	24.6	0.47	0.714	49.3	100	100	3.23
Sobral	23	231290	23011	11th Sobral Region	15	2020-04-07	208935	3	11	0		21679.3	88.67	24.6	0.47	0.714	49.3	100	100	3.23
Sobral	23	231290	23011	11th Sobral Region	15	2020-04-08	208935	3	14	0		21679.3	88.67	24.6	0.47	0.714	49.3	100	100	3.23
Sobral	23	231290	23011	11th Sobral Region	15	2020-04-09	208935	3	14	0		21679.3	88.67	24.6	0.47	0.714	49.3	100	100	3.23
Sobral	23	231290	23011	11th Sobral Region	15	2020-04-10	208935	3	14	0		21679.3	88.67	24.6	0.47	0.714	49.3	100	100	3.23
Sobral	23	231290	23011	11th Sobral Region	15	2020-04-11	208935	3	14	0		21679.3	88.67	24.6	0.47	0.714	49.3	100	100	3.23
Sobral	23	231290	23011	11th Sobral Region	16	2020-04-12	208935	3	14	0		21679.3	88.67	24.6	0.47	0.714	49.3	100	100	3.23
Sobral	23	231290	23011	11th Sobral Region	16	2020-04-13	208935	3	17	0		21679.3	88.67	24.6	0.47	0.714	49.3	100	100	3.23
Sobral	23	231290	23011	11th Sobral Region	16	2020-04-14	208935	3	17	0		21679.3	88.67	24.6	0.47	0.714	49.3	100	100	3.23
Sobral	23	231290	23011	11th Sobral Region	16	2020-04-15	208935	3	20	0		21679.3	88.67	24.6	0.47	0.714	49.3	100	100	3.23
Sobral	23	231290	23011	11th Sobral Region	16	2020-04-16	208935	3	21	0		21679.3	88.67	24.6	0.47	0.714	49.3	100	100	3.23
Sobral	23	231290	23011	11th Sobral Region	16	2020-04-17	208935	3	21	0		21679.3	88.67	24.6	0.47	0.714	49.3	100	100	3.23
Sobral	23	231290	23011	11th Sobral Region	16	2020-04-18	208935	3	24	0		21679.3	88.67	24.6	0.47	0.714	49.3	100	100	3.23
Sobral	23	231290	23011	11th Sobral Region	17	2020-04-19	208935	3	28	0		21679.3	88.67	24.6	0.47	0.714	49.3	100	100	3.23
Sobral	23	231290	23011	11th Sobral Region	17	2020-04-20	208935	3	29	0		21679.3	88.67	24.6	0.47	0.714	49.3	100	100	3.23
Sobral	23	231290	23011	11th Sobral Region	17	2020-04-21	208935	3	32	0		21679.3	88.67	24.6	0.47	0.714	49.3	100	100	3.23
Sobral	23	231290	23011	11th Sobral Region	17	2020-04-22	208935	3	69	0		21679.3	88.67	24.6	0.47	0.714	49.3	100	100	3.23
Sobral	23	231290	23011	11th Sobral Region	17	2020-04-23	208935	3	75	2		21679.3	88.67	24.6	0.47	0.714	49.3	100	100	3.23
Sobral	23	231290	23011	11th Sobral Region	17	2020-04-24	208935	3	79	2		21679.3	88.67	24.6	0.47	0.714	49.3	100	100	3.23
Sobral	23	231290	23011	11th Sobral Region	17	2020-04-25	208935	3	90	2		21679.3	88.67	24.6	0.47	0.714	49.3	100	100	3.23
Sobral	23	231290	23011	11th Sobral Region	18	2020-04-26	208935	3	92	2		21679.3	88.67	24.6	0.47	0.714	49.3	100	100	3.23
Sobral	23	231290	23011	11th Sobral Region	18	2020-04-27	208935	3	104	2		21679.3	88.67	24.6	0.47	0.714	49.3	100	100	3.23
Sobral	23	231290	23011	11th Sobral Region	18	2020-04-28	208935	3	104	4		21679.3	88.67	24.6	0.47	0.714	49.3	100	100	3.23
Sobral	23	231290	23011	11th Sobral Region	18	2020-04-29	208935	3	121	5		21679.3	88.67	24.6	0.47	0.714	49.3	100	100	3.23
Sobral	23	231290	23011	11th Sobral Region	18	2020-04-30	208935	3	123	4		21679.3	88.67	24.6	0.47	0.714	49.3	100	100	3.23
Sobral	23	231290	23011	11th Sobral Region	18	2020-05-01	208935	3	141	5		21679.3	88.67	24.6	0.47	0.714	49.3	100	100	3.23
Sobral	23	231290	23011	11th Sobral Region	18	2020-05-02	208935	3	141	5		21679.3	88.67	24.6	0.47	0.714	49.3	100	100	3.23
Sobral	23	231290	23011	11th Sobral Region	19	2020-05-03	208935	3	142	6		21679.3	88.67	24.6	0.47	0.714	49.3	100	100	3.23
Sobral	23	231290	23011	11th Sobral Region	19	2020-05-04	208935	3	161	5		21679.3	88.67	24.6	0.47	0.714	49.3	100	100	3.23
Sobral	23	231290	23011	11th Sobral Region	19	2020-05-05	208935	3	170	5		21679.3	88.67	24.6	0.47	0.714	49.3	100	100	3.23
Sobral	23	231290	23011	11th Sobral Region	19	2020-05-06	208935	3	171	5		21679.3	88.67	24.6	0.47	0.714	49.3	100	100	3.23
Sobral	23	231290	23011	11th Sobral Region	19	2020-05-07	208935	3	236	5		21679.3	88.67	24.6	0.47	0.714	49.3	100	100	3.23
Sobral	23	231290	23011	11th Sobral Region	19	2020-05-08	208935	3	256	5		21679.3	88.67	24.6	0.47	0.714	49.3	100	100	3.23
Sobral	23	231290	23011	11th Sobral Region	19	2020-05-09	208935	3	261	5		21679.3	88.67	24.6	0.47	0.714	49.3	100	100	3.23
Sobral	23	231290	23011	11th Sobral Region	20	2020-05-10	208935	3	270	5		21679.3	88.67	24.6	0.47	0.714	49.3	100	100	3.23
Sobral	23	231290	23011	11th Sobral Region	20	2020-05-11	208935	3	308	5		21679.3	88.67	24.6	0.47	0.714	49.3	100	100	3.23
Sobral	23	231290	23011	11th Sobral Region	20	2020-05-12	208935	3	324	15		21679.3	88.67	24.6	0.47	0.714	49.3	100	100	3.23
Sobral	23	231290	23011	11th Sobral Region	20	2020-05-13	208935	3	324	15		21679.3	88.67	24.6	0.47	0.714	49.3	100	100	3.23
Sobral	23	231290	23011	11th Sobral Region	20	2020-05-14	208935	3	441	15		21679.3	88.67	24.6	0.47	0.714	49.3	100	100	3.23
Sobral	23	231290	23011	11th Sobral Region	20	2020-05-15	208935	3	529	15		21679.3	88.67	24.6	0.47	0.714	49.3	100	100	3.23
Sobral	23	231290	23011	11th Sobral Region	20	2020-05-16	208935	3	538	19		21679.3	88.67	24.6	0.47	0.714	49.3	100	100	3.23
Sobral	23	231290	23011	11th Sobral Region	21		208935	3	838	30		21679.3	88.67	24.6	0.47	0.714	49.3	100	100	3.23
Sobral	23	231290	23011	11th Sobral Region	21		208935	3	840	34		21679.3	88.67	24.6	0.47	0.714	49.3	100	100	3.23
Sobral	23	231290	23011	11th Sobral Region	21		208935	3	1117	37		21679.3	88.67	24.6	0.47	0.714	49.3	100	100	3.23
Sobral	23	231290	23011	11th Sobral Region	21		208935	3	1126	37		21679.3	88.67	24.6	0.47	0.714	49.3	100	100	3.23
Caxias	21	210300	21005	Caxias	16	2020-04-13	164880	3	1	0		10538.1	30.12	10	0.43	0.624	58.44	100	100	0
Caxias	21	210300	21005	Caxias	16	2020-04-14	164880	3	2	0		10538.1	30.12	10	0.43	0.624	58.44	100	100	0
Caxias	21	210300	21005	Caxias	16	2020-04-15	164880	3	2	0		10538.1	30.12	10	0.43	0.624	58.44	100	100	0
Caxias	21	210300	21005	Caxias	16	2020-04-16	164880	3	2	0		10538.1	30.12	10	0.43	0.624	58.44	100	100	0
Caxias	21	210300	21005	Caxias	16	2020-04-17	164880	3	2	0		10538.1	30.12	10	0.43	0.624	58.44	100	100	0
Caxias	21	210300	21005	Caxias	16	2020-04-18	164880	3	2	0		10538.1	30.12	10	0.43	0.624	58.44	100	100	0
Caxias	21	210300	21005	Caxias	17	2020-04-19	164880	3	7	0		10538.1	30.12	10	0.43	0.624	58.44	100	100	0
Caxias	21	210300	21005	Caxias	17	2020-04-20	164880	3	7	0		10538.1	30.12	10	0.43	0.624	58.44	100	100	0
Caxias	21	210300	21005	Caxias	17	2020-04-21	164880	3	7	0		10538.1	30.12	10	0.43	0.624	58.44	100	100	0
Caxias	21	210300	21005	Caxias	17	2020-04-22	164880	3	7	0		10538.1	30.12	10	0.43	0.624	58.44	100	100	0
Caxias	21	210300	21005	Caxias	17	2020-04-23	164880	3	7	0		10538.1	30.12	10	0.43	0.624	58.44	100	100	0
Caxias	21	210300	21005	Caxias	17	2020-04-24	164880	3	7	0		10538.1	30.12	10	0.43	0.624	58.44	100	100	0
Caxias	21	210300	21005	Caxias	17	2020-04-25	164880	3	7	0		10538.1	30.12	10	0.43	0.624	58.44	100	100	0
Caxias	21	210300	21005	Caxias	18	2020-04-26	164880	3	13	0		10538.1	30.12	10	0.43	0.624	58.44	100	100	0
Caxias	21	210300	21005	Caxias	18	2020-04-27	164880	3	15	0		10538.1	30.12	10	0.43	0.624	58.44	100	100	0
Caxias	21	210300	21005	Caxias	18	2020-04-28	164880	3	15	0		10538.1	30.12	10	0.43	0.624	58.44	100	100	0
Caxias	21	210300	21005	Caxias	18	2020-04-29	164880	3	16	0		10538.1	30.12	10	0.43	0.624	58.44	100	100	0
Caxias	21	210300	21005	Caxias	18	2020-04-30	164880	3	16	0		10538.1	30.12	10	0.43	0.624	58.44	100	100	0
Caxias	21	210300	21005	Caxias	18	2020-05-01	164880	3	18	0		10538.1	30.12	10	0.43	0.624	58.44	100	100	0
Caxias	21	210300	21005	Caxias	18	2020-05-02	164880	3	26	0		10538.1	30.12	10	0.43	0.624	58.44	100	100	0
Caxias	21	210300	21005	Caxias	19	2020-05-03	164880	3	27	0		10538.1	30.12	10	0.43	0.624	58.44	100	100	0
Caxias	21	210300	21005	Caxias	19	2020-05-04	164880	3	27	0		10538.1	30.12	10	0.43	0.624	58.44	100	100	0
Caxias	21	210300	21005	Caxias	19	2020-05-05	164880	3	29	0		10538.1	30.12	10	0.43	0.624	58.44	100	100	0
Caxias	21	210300	21005	Caxias	19	2020-05-06	164880	3	29	0		10538.1	30.12	10	0.43	0.624	58.44	100	100	0
Caxias	21	210300	21005	Caxias	19	2020-05-07	164880	3	34	0		10538.1	30.12	10	0.43	0.624	58.44	100	100	0
Caxias	21	210300	21005	Caxias	19	2020-05-08	164880	3	39	0		10538.1	30.12	10	0.43	0.624	58.44	100	100	0
Caxias	21	210300	21005	Caxias	19	2020-05-09	164880	3	43	0		10538.1	30.12	10	0.43	0.624	58.44	100	100	0
Caxias	21	210300	21005	Caxias	20	2020-05-10	164880	3	47	0		10538.1	30.12	10	0.43	0.624	58.44	100	100	0
Caxias	21	210300	21005	Caxias	20	2020-05-11	164880	3	47	0		10538.1	30.12	10	0.43	0.624	58.44	100	100	0
Caxias	21	210300	21005	Caxias	20	2020-05-12	164880	3	47	0		10538.1	30.12	10	0.43	0.624	58.44	100	100	0
Caxias	21	210300	21005	Caxias	20	2020-05-13	164880	3	49	0		10538.1	30.12	10	0.43	0.624	58.44	100	100	0
Caxias	21	210300	21005	Caxias	20	2020-05-14	164880	3	53	0		10538.1	30.12	10	0.43	0.624	58.44	100	100	0
Caxias	21	210300	21005	Caxias	20	2020-05-15	164880	3	53	0		10538.1	30.12	10	0.43	0.624	58.44	100	100	0
Caxias	21	210300	21005	Caxias	20	2020-05-16	164880	3	56	0		10538.1	30.12	10	0.43	0.624	58.44	100	100	0
Caxias	21	210300	21005	Caxias	21		164880	3	70	3		10538.1	30.12	10	0.43	0.624	58.44	100	100	0
Caxias	21	210300	21005	Caxias	21		164880	3	71	3		10538.1	30.12	10	0.43	0.624	58.44	100	100	0
Caxias	21	210300	21005	Caxias	21		164880	3	71	3		10538.1	30.12	10	0.43	0.624	58.44	100	100	0
Caxias	21	210300	21005	Caxias	21		164880	3	86	3		10538.1	30.12	10	0.43	0.624	58.44	100	100	0
Ilhéus	29	291360	29009	Ilhéus	13	2020-03-28	162327	3	2	0		21789.6	104.67	19.4	0.5	0.69	47.34	75.5	48.88	0.66
Ilhéus	29	291360	29009	Ilhéus	14	2020-03-29	162327	3	2	0		21789.6	104.67	19.4	0.5	0.69	47.34	75.5	48.88	0.66
Ilhéus	29	291360	29009	Ilhéus	14	2020-03-30	162327	3	2	0		21789.6	104.67	19.4	0.5	0.69	47.34	75.5	48.88	0.66
Ilhéus	29	291360	29009	Ilhéus	14	2020-03-31	162327	3	6	0		21789.6	104.67	19.4	0.5	0.69	47.34	75.5	48.88	0.66
Ilhéus	29	291360	29009	Ilhéus	14	2020-04-01	162327	3	7	0		21789.6	104.67	19.4	0.5	0.69	47.34	75.5	48.88	0.66
Ilhéus	29	291360	29009	Ilhéus	14	2020-04-02	162327	3	8	0		21789.6	104.67	19.4	0.5	0.69	47.34	75.5	48.88	0.66
Ilhéus	29	291360	29009	Ilhéus	14	2020-04-03	162327	3	8	0		21789.6	104.67	19.4	0.5	0.69	47.34	75.5	48.88	0.66
Ilhéus	29	291360	29009	Ilhéus	14	2020-04-04	162327	3	10	0		21789.6	104.67	19.4	0.5	0.69	47.34	75.5	48.88	0.66
Ilhéus	29	291360	29009	Ilhéus	15	2020-04-05	162327	3	12	0		21789.6	104.67	19.4	0.5	0.69	47.34	75.5	48.88	0.66
Ilhéus	29	291360	29009	Ilhéus	15	2020-04-06	162327	3	14	0		21789.6	104.67	19.4	0.5	0.69	47.34	75.5	48.88	0.66
Ilhéus	29	291360	29009	Ilhéus	15	2020-04-07	162327	3	18	0		21789.6	104.67	19.4	0.5	0.69	47.34	75.5	48.88	0.66
Ilhéus	29	291360	29009	Ilhéus	15	2020-04-08	162327	3	22	0		21789.6	104.67	19.4	0.5	0.69	47.34	75.5	48.88	0.66
Ilhéus	29	291360	29009	Ilhéus	15	2020-04-09	162327	3	25	1		21789.6	104.67	19.4	0.5	0.69	47.34	75.5	48.88	0.66
Ilhéus	29	291360	29009	Ilhéus	15	2020-04-10	162327	3	29	1		21789.6	104.67	19.4	0.5	0.69	47.34	75.5	48.88	0.66
Ilhéus	29	291360	29009	Ilhéus	15	2020-04-11	162327	3	29	1		21789.6	104.67	19.4	0.5	0.69	47.34	75.5	48.88	0.66
Ilhéus	29	291360	29009	Ilhéus	16	2020-04-12	162327	3	39	1		21789.6	104.67	19.4	0.5	0.69	47.34	75.5	48.88	0.66
Ilhéus	29	291360	29009	Ilhéus	16	2020-04-13	162327	3	44	1		21789.6	104.67	19.4	0.5	0.69	47.34	75.5	48.88	0.66
Ilhéus	29	291360	29009	Ilhéus	16	2020-04-14	162327	3	47	1		21789.6	104.67	19.4	0.5	0.69	47.34	75.5	48.88	0.66
Ilhéus	29	291360	29009	Ilhéus	16	2020-04-15	162327	3	49	1		21789.6	104.67	19.4	0.5	0.69	47.34	75.5	48.88	0.66
Ilhéus	29	291360	29009	Ilhéus	16	2020-04-16	162327	3	55	2		21789.6	104.67	19.4	0.5	0.69	47.34	75.5	48.88	0.66
Ilhéus	29	291360	29009	Ilhéus	16	2020-04-17	162327	3	60	2		21789.6	104.67	19.4	0.5	0.69	47.34	75.5	48.88	0.66
Ilhéus	29	291360	29009	Ilhéus	16	2020-04-18	162327	3	60	2		21789.6	104.67	19.4	0.5	0.69	47.34	75.5	48.88	0.66
Ilhéus	29	291360	29009	Ilhéus	17	2020-04-19	162327	3	66	2		21789.6	104.67	19.4	0.5	0.69	47.34	75.5	48.88	0.66
Ilhéus	29	291360	29009	Ilhéus	17	2020-04-20	162327	3	79	3		21789.6	104.67	19.4	0.5	0.69	47.34	75.5	48.88	0.66
Ilhéus	29	291360	29009	Ilhéus	17	2020-04-21	162327	3	92	3		21789.6	104.67	19.4	0.5	0.69	47.34	75.5	48.88	0.66
Ilhéus	29	291360	29009	Ilhéus	17	2020-04-22	162327	3	95	3		21789.6	104.67	19.4	0.5	0.69	47.34	75.5	48.88	0.66
Ilhéus	29	291360	29009	Ilhéus	17	2020-04-23	162327	3	127	3		21789.6	104.67	19.4	0.5	0.69	47.34	75.5	48.88	0.66
Ilhéus	29	291360	29009	Ilhéus	17	2020-04-24	162327	3	134	3		21789.6	104.67	19.4	0.5	0.69	47.34	75.5	48.88	0.66
Ilhéus	29	291360	29009	Ilhéus	17	2020-04-25	162327	3	149	4		21789.6	104.67	19.4	0.5	0.69	47.34	75.5	48.88	0.66
Ilhéus	29	291360	29009	Ilhéus	18	2020-04-26	162327	3	167	4		21789.6	104.67	19.4	0.5	0.69	47.34	75.5	48.88	0.66
Ilhéus	29	291360	29009	Ilhéus	18	2020-04-27	162327	3	178	4		21789.6	104.67	19.4	0.5	0.69	47.34	75.5	48.88	0.66
Ilhéus	29	291360	29009	Ilhéus	18	2020-04-28	162327	3	193	4		21789.6	104.67	19.4	0.5	0.69	47.34	75.5	48.88	0.66
Ilhéus	29	291360	29009	Ilhéus	18	2020-04-29	162327	3	193	4		21789.6	104.67	19.4	0.5	0.69	47.34	75.5	48.88	0.66
Ilhéus	29	291360	29009	Ilhéus	18	2020-04-30	162327	3	202	4		21789.6	104.67	19.4	0.5	0.69	47.34	75.5	48.88	0.66
Ilhéus	29	291360	29009	Ilhéus	18	2020-05-01	162327	3	217	5		21789.6	104.67	19.4	0.5	0.69	47.34	75.5	48.88	0.66
Ilhéus	29	291360	29009	Ilhéus	18	2020-05-02	162327	3	222	5		21789.6	104.67	19.4	0.5	0.69	47.34	75.5	48.88	0.66
Ilhéus	29	291360	29009	Ilhéus	19	2020-05-03	162327	3	234	5		21789.6	104.67	19.4	0.5	0.69	47.34	75.5	48.88	0.66
Ilhéus	29	291360	29009	Ilhéus	19	2020-05-04	162327	3	241	5		21789.6	104.67	19.4	0.5	0.69	47.34	75.5	48.88	0.66
Ilhéus	29	291360	29009	Ilhéus	19	2020-05-05	162327	3	256	5		21789.6	104.67	19.4	0.5	0.69	47.34	75.5	48.88	0.66
Ilhéus	29	291360	29009	Ilhéus	19	2020-05-06	162327	3	267	11		21789.6	104.67	19.4	0.5	0.69	47.34	75.5	48.88	0.66
Ilhéus	29	291360	29009	Ilhéus	19	2020-05-07	162327	3	275	11		21789.6	104.67	19.4	0.5	0.69	47.34	75.5	48.88	0.66
Ilhéus	29	291360	29009	Ilhéus	19	2020-05-08	162327	3	277	10		21789.6	104.67	19.4	0.5	0.69	47.34	75.5	48.88	0.66
Ilhéus	29	291360	29009	Ilhéus	19	2020-05-09	162327	3	289	11		21789.6	104.67	19.4	0.5	0.69	47.34	75.5	48.88	0.66
Ilhéus	29	291360	29009	Ilhéus	20	2020-05-10	162327	3	291	11		21789.6	104.67	19.4	0.5	0.69	47.34	75.5	48.88	0.66
Ilhéus	29	291360	29009	Ilhéus	20	2020-05-11	162327	3	291	11		21789.6	104.67	19.4	0.5	0.69	47.34	75.5	48.88	0.66
Ilhéus	29	291360	29009	Ilhéus	20	2020-05-12	162327	3	326	14		21789.6	104.67	19.4	0.5	0.69	47.34	75.5	48.88	0.66
Ilhéus	29	291360	29009	Ilhéus	20	2020-05-13	162327	3	332	17		21789.6	104.67	19.4	0.5	0.69	47.34	75.5	48.88	0.66
Ilhéus	29	291360	29009	Ilhéus	20	2020-05-14	162327	3	332	17		21789.6	104.67	19.4	0.5	0.69	47.34	75.5	48.88	0.66
Ilhéus	29	291360	29009	Ilhéus	20	2020-05-15	162327	3	332	17		21789.6	104.67	19.4	0.5	0.69	47.34	75.5	48.88	0.66
Ilhéus	29	291360	29009	Ilhéus	20	2020-05-16	162327	3	372	17		21789.6	104.67	19.4	0.5	0.69	47.34	75.5	48.88	0.66
Ilhéus	29	291360	29009	Ilhéus	21		162327	3	457	19		21789.6	104.67	19.4	0.5	0.69	47.34	75.5	48.88	0.66
Ilhéus	29	291360	29009	Ilhéus	21		162327	3	475	20		21789.6	104.67	19.4	0.5	0.69	47.34	75.5	48.88	0.66
Ilhéus	29	291360	29009	Ilhéus	21		162327	3	502	20		21789.6	104.67	19.4	0.5	0.69	47.34	75.5	48.88	0.66
Ilhéus	29	291360	29009	Ilhéus	21		162327	3	507	23		21789.6	104.67	19.4	0.5	0.69	47.34	75.5	48.88	0.66
Teixeira de Freitas	29	293135	29026	Teixeira de Freitas	13	2020-03-28	160487	3	1	0		14298.3	118.87	16.7	0.46	0.685	53.01	85.99	85.99	3.35
Teixeira de Freitas	29	293135	29026	Teixeira de Freitas	14	2020-03-29	160487	3	1	0		14298.3	118.87	16.7	0.46	0.685	53.01	85.99	85.99	3.35
Teixeira de Freitas	29	293135	29026	Teixeira de Freitas	14	2020-03-30	160487	3	1	0		14298.3	118.87	16.7	0.46	0.685	53.01	85.99	85.99	3.35
Teixeira de Freitas	29	293135	29026	Teixeira de Freitas	14	2020-03-31	160487	3	1	0		14298.3	118.87	16.7	0.46	0.685	53.01	85.99	85.99	3.35
Teixeira de Freitas	29	293135	29026	Teixeira de Freitas	14	2020-04-01	160487	3	2	0		14298.3	118.87	16.7	0.46	0.685	53.01	85.99	85.99	3.35
Teixeira de Freitas	29	293135	29026	Teixeira de Freitas	14	2020-04-02	160487	3	2	0		14298.3	118.87	16.7	0.46	0.685	53.01	85.99	85.99	3.35
Teixeira de Freitas	29	293135	29026	Teixeira de Freitas	14	2020-04-03	160487	3	3	0		14298.3	118.87	16.7	0.46	0.685	53.01	85.99	85.99	3.35
Teixeira de Freitas	29	293135	29026	Teixeira de Freitas	14	2020-04-04	160487	3	3	0		14298.3	118.87	16.7	0.46	0.685	53.01	85.99	85.99	3.35
Teixeira de Freitas	29	293135	29026	Teixeira de Freitas	15	2020-04-05	160487	3	3	0		14298.3	118.87	16.7	0.46	0.685	53.01	85.99	85.99	3.35
Teixeira de Freitas	29	293135	29026	Teixeira de Freitas	15	2020-04-06	160487	3	3	0		14298.3	118.87	16.7	0.46	0.685	53.01	85.99	85.99	3.35
Teixeira de Freitas	29	293135	29026	Teixeira de Freitas	15	2020-04-07	160487	3	3	0		14298.3	118.87	16.7	0.46	0.685	53.01	85.99	85.99	3.35
Teixeira de Freitas	29	293135	29026	Teixeira de Freitas	15	2020-04-08	160487	3	3	0		14298.3	118.87	16.7	0.46	0.685	53.01	85.99	85.99	3.35
Teixeira de Freitas	29	293135	29026	Teixeira de Freitas	15	2020-04-09	160487	3	3	0		14298.3	118.87	16.7	0.46	0.685	53.01	85.99	85.99	3.35
Teixeira de Freitas	29	293135	29026	Teixeira de Freitas	15	2020-04-10	160487	3	3	0		14298.3	118.87	16.7	0.46	0.685	53.01	85.99	85.99	3.35
Teixeira de Freitas	29	293135	29026	Teixeira de Freitas	15	2020-04-11	160487	3	4	0		14298.3	118.87	16.7	0.46	0.685	53.01	85.99	85.99	3.35
Teixeira de Freitas	29	293135	29026	Teixeira de Freitas	16	2020-04-12	160487	3	4	0		14298.3	118.87	16.7	0.46	0.685	53.01	85.99	85.99	3.35
Teixeira de Freitas	29	293135	29026	Teixeira de Freitas	16	2020-04-13	160487	3	5	0		14298.3	118.87	16.7	0.46	0.685	53.01	85.99	85.99	3.35
Teixeira de Freitas	29	293135	29026	Teixeira de Freitas	16	2020-04-14	160487	3	5	0		14298.3	118.87	16.7	0.46	0.685	53.01	85.99	85.99	3.35
Teixeira de Freitas	29	293135	29026	Teixeira de Freitas	16	2020-04-15	160487	3	5	0		14298.3	118.87	16.7	0.46	0.685	53.01	85.99	85.99	3.35
Teixeira de Freitas	29	293135	29026	Teixeira de Freitas	16	2020-04-16	160487	3	6	0		14298.3	118.87	16.7	0.46	0.685	53.01	85.99	85.99	3.35
Teixeira de Freitas	29	293135	29026	Teixeira de Freitas	16	2020-04-17	160487	3	7	0		14298.3	118.87	16.7	0.46	0.685	53.01	85.99	85.99	3.35
Teixeira de Freitas	29	293135	29026	Teixeira de Freitas	16	2020-04-18	160487	3	7	0		14298.3	118.87	16.7	0.46	0.685	53.01	85.99	85.99	3.35
Teixeira de Freitas	29	293135	29026	Teixeira de Freitas	17	2020-04-19	160487	3	8	0		14298.3	118.87	16.7	0.46	0.685	53.01	85.99	85.99	3.35
Teixeira de Freitas	29	293135	29026	Teixeira de Freitas	17	2020-04-20	160487	3	8	0		14298.3	118.87	16.7	0.46	0.685	53.01	85.99	85.99	3.35
Teixeira de Freitas	29	293135	29026	Teixeira de Freitas	17	2020-04-21	160487	3	8	0		14298.3	118.87	16.7	0.46	0.685	53.01	85.99	85.99	3.35
Teixeira de Freitas	29	293135	29026	Teixeira de Freitas	17	2020-04-22	160487	3	9	0		14298.3	118.87	16.7	0.46	0.685	53.01	85.99	85.99	3.35
Teixeira de Freitas	29	293135	29026	Teixeira de Freitas	17	2020-04-23	160487	3	9	0		14298.3	118.87	16.7	0.46	0.685	53.01	85.99	85.99	3.35
Teixeira de Freitas	29	293135	29026	Teixeira de Freitas	17	2020-04-24	160487	3	9	0		14298.3	118.87	16.7	0.46	0.685	53.01	85.99	85.99	3.35
Teixeira de Freitas	29	293135	29026	Teixeira de Freitas	17	2020-04-25	160487	3	9	0		14298.3	118.87	16.7	0.46	0.685	53.01	85.99	85.99	3.35
Teixeira de Freitas	29	293135	29026	Teixeira de Freitas	18	2020-04-26	160487	3	9	0		14298.3	118.87	16.7	0.46	0.685	53.01	85.99	85.99	3.35
Teixeira de Freitas	29	293135	29026	Teixeira de Freitas	18	2020-04-27	160487	3	9	0		14298.3	118.87	16.7	0.46	0.685	53.01	85.99	85.99	3.35
Teixeira de Freitas	29	293135	29026	Teixeira de Freitas	18	2020-04-28	160487	3	9	0		14298.3	118.87	16.7	0.46	0.685	53.01	85.99	85.99	3.35
Teixeira de Freitas	29	293135	29026	Teixeira de Freitas	18	2020-04-29	160487	3	9	0		14298.3	118.87	16.7	0.46	0.685	53.01	85.99	85.99	3.35
Teixeira de Freitas	29	293135	29026	Teixeira de Freitas	18	2020-04-30	160487	3	12	0		14298.3	118.87	16.7	0.46	0.685	53.01	85.99	85.99	3.35
Teixeira de Freitas	29	293135	29026	Teixeira de Freitas	18	2020-05-01	160487	3	12	0		14298.3	118.87	16.7	0.46	0.685	53.01	85.99	85.99	3.35
Teixeira de Freitas	29	293135	29026	Teixeira de Freitas	18	2020-05-02	160487	3	12	0		14298.3	118.87	16.7	0.46	0.685	53.01	85.99	85.99	3.35
Teixeira de Freitas	29	293135	29026	Teixeira de Freitas	19	2020-05-03	160487	3	13	0		14298.3	118.87	16.7	0.46	0.685	53.01	85.99	85.99	3.35
Teixeira de Freitas	29	293135	29026	Teixeira de Freitas	19	2020-05-04	160487	3	13	0		14298.3	118.87	16.7	0.46	0.685	53.01	85.99	85.99	3.35
Teixeira de Freitas	29	293135	29026	Teixeira de Freitas	19	2020-05-05	160487	3	13	0		14298.3	118.87	16.7	0.46	0.685	53.01	85.99	85.99	3.35
Teixeira de Freitas	29	293135	29026	Teixeira de Freitas	19	2020-05-06	160487	3	13	0		14298.3	118.87	16.7	0.46	0.685	53.01	85.99	85.99	3.35
Teixeira de Freitas	29	293135	29026	Teixeira de Freitas	19	2020-05-07	160487	3	13	0		14298.3	118.87	16.7	0.46	0.685	53.01	85.99	85.99	3.35
Teixeira de Freitas	29	293135	29026	Teixeira de Freitas	19	2020-05-08	160487	3	13	0		14298.3	118.87	16.7	0.46	0.685	53.01	85.99	85.99	3.35
Teixeira de Freitas	29	293135	29026	Teixeira de Freitas	19	2020-05-09	160487	3	23	0		14298.3	118.87	16.7	0.46	0.685	53.01	85.99	85.99	3.35
Teixeira de Freitas	29	293135	29026	Teixeira de Freitas	20	2020-05-10	160487	3	16	0		14298.3	118.87	16.7	0.46	0.685	53.01	85.99	85.99	3.35
Teixeira de Freitas	29	293135	29026	Teixeira de Freitas	20	2020-05-11	160487	3	24	0		14298.3	118.87	16.7	0.46	0.685	53.01	85.99	85.99	3.35
Teixeira de Freitas	29	293135	29026	Teixeira de Freitas	20	2020-05-12	160487	3	25	0		14298.3	118.87	16.7	0.46	0.685	53.01	85.99	85.99	3.35
Teixeira de Freitas	29	293135	29026	Teixeira de Freitas	20	2020-05-13	160487	3	25	0		14298.3	118.87	16.7	0.46	0.685	53.01	85.99	85.99	3.35
Teixeira de Freitas	29	293135	29026	Teixeira de Freitas	20	2020-05-14	160487	3	24	0		14298.3	118.87	16.7	0.46	0.685	53.01	85.99	85.99	3.35
Teixeira de Freitas	29	293135	29026	Teixeira de Freitas	20	2020-05-15	160487	3	24	0		14298.3	118.87	16.7	0.46	0.685	53.01	85.99	85.99	3.35
Teixeira de Freitas	29	293135	29026	Teixeira de Freitas	20	2020-05-16	160487	3	42	0		14298.3	118.87	16.7	0.46	0.685	53.01	85.99	85.99	3.35
Teixeira de Freitas	29	293135	29026	Teixeira de Freitas	21		160487	3	49	0		14298.3	118.87	16.7	0.46	0.685	53.01	85.99	85.99	3.35
Teixeira de Freitas	29	293135	29026	Teixeira de Freitas	21		160487	3	50	0		14298.3	118.87	16.7	0.46	0.685	53.01	85.99	85.99	3.35
Teixeira de Freitas	29	293135	29026	Teixeira de Freitas	21		160487	3	56	0		14298.3	118.87	16.7	0.46	0.685	53.01	85.99	85.99	3.35
Teixeira de Freitas	29	293135	29026	Teixeira de Freitas	21		160487	3	61	0		14298.3	118.87	16.7	0.46	0.685	53.01	85.99	85.99	3.35
Jequié	29	291800	29015	Jequié	13	2020-03-28	155966	3	1	0		15765.9	47.07	16.2	0.49	0.665	48.95	83.48	66.36	1.74
Jequié	29	291800	29015	Jequié	14	2020-03-29	155966	3	1	0		15765.9	47.07	16.2	0.49	0.665	48.95	83.48	66.36	1.74
Jequié	29	291800	29015	Jequié	14	2020-03-30	155966	3	1	0		15765.9	47.07	16.2	0.49	0.665	48.95	83.48	66.36	1.74
Jequié	29	291800	29015	Jequié	14	2020-03-31	155966	3	1	0		15765.9	47.07	16.2	0.49	0.665	48.95	83.48	66.36	1.74
Jequié	29	291800	29015	Jequié	14	2020-04-01	155966	3	1	0		15765.9	47.07	16.2	0.49	0.665	48.95	83.48	66.36	1.74
Jequié	29	291800	29015	Jequié	14	2020-04-02	155966	3	1	0		15765.9	47.07	16.2	0.49	0.665	48.95	83.48	66.36	1.74
Jequié	29	291800	29015	Jequié	14	2020-04-03	155966	3	1	0		15765.9	47.07	16.2	0.49	0.665	48.95	83.48	66.36	1.74
Jequié	29	291800	29015	Jequié	14	2020-04-04	155966	3	1	0		15765.9	47.07	16.2	0.49	0.665	48.95	83.48	66.36	1.74
Jequié	29	291800	29015	Jequié	15	2020-04-05	155966	3	1	0		15765.9	47.07	16.2	0.49	0.665	48.95	83.48	66.36	1.74
Jequié	29	291800	29015	Jequié	15	2020-04-06	155966	3	1	0		15765.9	47.07	16.2	0.49	0.665	48.95	83.48	66.36	1.74
Jequié	29	291800	29015	Jequié	15	2020-04-07	155966	3	1	0		15765.9	47.07	16.2	0.49	0.665	48.95	83.48	66.36	1.74
Jequié	29	291800	29015	Jequié	15	2020-04-08	155966	3	1	0		15765.9	47.07	16.2	0.49	0.665	48.95	83.48	66.36	1.74
Jequié	29	291800	29015	Jequié	15	2020-04-09	155966	3	1	0		15765.9	47.07	16.2	0.49	0.665	48.95	83.48	66.36	1.74
Jequié	29	291800	29015	Jequié	15	2020-04-10	155966	3	1	0		15765.9	47.07	16.2	0.49	0.665	48.95	83.48	66.36	1.74
Jequié	29	291800	29015	Jequié	15	2020-04-11	155966	3	1	0		15765.9	47.07	16.2	0.49	0.665	48.95	83.48	66.36	1.74
Jequié	29	291800	29015	Jequié	16	2020-04-12	155966	3	1	0		15765.9	47.07	16.2	0.49	0.665	48.95	83.48	66.36	1.74
Jequié	29	291800	29015	Jequié	16	2020-04-13	155966	3	1	0		15765.9	47.07	16.2	0.49	0.665	48.95	83.48	66.36	1.74
Jequié	29	291800	29015	Jequié	16	2020-04-14	155966	3	1	0		15765.9	47.07	16.2	0.49	0.665	48.95	83.48	66.36	1.74
Jequié	29	291800	29015	Jequié	16	2020-04-15	155966	3	3	0		15765.9	47.07	16.2	0.49	0.665	48.95	83.48	66.36	1.74
Jequié	29	291800	29015	Jequié	16	2020-04-16	155966	3	3	0		15765.9	47.07	16.2	0.49	0.665	48.95	83.48	66.36	1.74
Jequié	29	291800	29015	Jequié	16	2020-04-17	155966	3	8	0		15765.9	47.07	16.2	0.49	0.665	48.95	83.48	66.36	1.74
Jequié	29	291800	29015	Jequié	16	2020-04-18	155966	3	11	0		15765.9	47.07	16.2	0.49	0.665	48.95	83.48	66.36	1.74
Jequié	29	291800	29015	Jequié	17	2020-04-19	155966	3	17	0		15765.9	47.07	16.2	0.49	0.665	48.95	83.48	66.36	1.74
Jequié	29	291800	29015	Jequié	17	2020-04-20	155966	3	19	0		15765.9	47.07	16.2	0.49	0.665	48.95	83.48	66.36	1.74
Jequié	29	291800	29015	Jequié	17	2020-04-21	155966	3	20	0		15765.9	47.07	16.2	0.49	0.665	48.95	83.48	66.36	1.74
Jequié	29	291800	29015	Jequié	17	2020-04-22	155966	3	20	0		15765.9	47.07	16.2	0.49	0.665	48.95	83.48	66.36	1.74
Jequié	29	291800	29015	Jequié	17	2020-04-23	155966	3	21	0		15765.9	47.07	16.2	0.49	0.665	48.95	83.48	66.36	1.74
Jequié	29	291800	29015	Jequié	17	2020-04-24	155966	3	25	0		15765.9	47.07	16.2	0.49	0.665	48.95	83.48	66.36	1.74
Jequié	29	291800	29015	Jequié	17	2020-04-25	155966	3	26	0		15765.9	47.07	16.2	0.49	0.665	48.95	83.48	66.36	1.74
Jequié	29	291800	29015	Jequié	18	2020-04-26	155966	3	26	0		15765.9	47.07	16.2	0.49	0.665	48.95	83.48	66.36	1.74
Jequié	29	291800	29015	Jequié	18	2020-04-27	155966	3	26	0		15765.9	47.07	16.2	0.49	0.665	48.95	83.48	66.36	1.74
Jequié	29	291800	29015	Jequié	18	2020-04-28	155966	3	28	0		15765.9	47.07	16.2	0.49	0.665	48.95	83.48	66.36	1.74
Jequié	29	291800	29015	Jequié	18	2020-04-29	155966	3	28	0		15765.9	47.07	16.2	0.49	0.665	48.95	83.48	66.36	1.74
Jequié	29	291800	29015	Jequié	18	2020-04-30	155966	3	28	0		15765.9	47.07	16.2	0.49	0.665	48.95	83.48	66.36	1.74
Jequié	29	291800	29015	Jequié	18	2020-05-01	155966	3	28	0		15765.9	47.07	16.2	0.49	0.665	48.95	83.48	66.36	1.74
Jequié	29	291800	29015	Jequié	18	2020-05-02	155966	3	32	1		15765.9	47.07	16.2	0.49	0.665	48.95	83.48	66.36	1.74
Jequié	29	291800	29015	Jequié	19	2020-05-03	155966	3	35	1		15765.9	47.07	16.2	0.49	0.665	48.95	83.48	66.36	1.74
Jequié	29	291800	29015	Jequié	19	2020-05-04	155966	3	39	1		15765.9	47.07	16.2	0.49	0.665	48.95	83.48	66.36	1.74
Jequié	29	291800	29015	Jequié	19	2020-05-05	155966	3	39	1		15765.9	47.07	16.2	0.49	0.665	48.95	83.48	66.36	1.74
Jequié	29	291800	29015	Jequié	19	2020-05-06	155966	3	43	1		15765.9	47.07	16.2	0.49	0.665	48.95	83.48	66.36	1.74
Jequié	29	291800	29015	Jequié	19	2020-05-07	155966	3	48	1		15765.9	47.07	16.2	0.49	0.665	48.95	83.48	66.36	1.74
Jequié	29	291800	29015	Jequié	19	2020-05-08	155966	3	49	1		15765.9	47.07	16.2	0.49	0.665	48.95	83.48	66.36	1.74
Jequié	29	291800	29015	Jequié	19	2020-05-09	155966	3	70	2		15765.9	47.07	16.2	0.49	0.665	48.95	83.48	66.36	1.74
Jequié	29	291800	29015	Jequié	20	2020-05-10	155966	3	87	2		15765.9	47.07	16.2	0.49	0.665	48.95	83.48	66.36	1.74
Jequié	29	291800	29015	Jequié	20	2020-05-11	155966	3	87	2		15765.9	47.07	16.2	0.49	0.665	48.95	83.48	66.36	1.74
Jequié	29	291800	29015	Jequié	20	2020-05-12	155966	3	103	2		15765.9	47.07	16.2	0.49	0.665	48.95	83.48	66.36	1.74
Jequié	29	291800	29015	Jequié	20	2020-05-13	155966	3	128	3		15765.9	47.07	16.2	0.49	0.665	48.95	83.48	66.36	1.74
Jequié	29	291800	29015	Jequié	20	2020-05-14	155966	3	142	3		15765.9	47.07	16.2	0.49	0.665	48.95	83.48	66.36	1.74
Jequié	29	291800	29015	Jequié	20	2020-05-15	155966	3	142	3		15765.9	47.07	16.2	0.49	0.665	48.95	83.48	66.36	1.74
Jequié	29	291800	29015	Jequié	20	2020-05-16	155966	3	149	3		15765.9	47.07	16.2	0.49	0.665	48.95	83.48	66.36	1.74
Jequié	29	291800	29015	Jequié	21		155966	3	209	3		15765.9	47.07	16.2	0.49	0.665	48.95	83.48	66.36	1.74
Jequié	29	291800	29015	Jequié	21		155966	3	225	3		15765.9	47.07	16.2	0.49	0.665	48.95	83.48	66.36	1.74
Jequié	29	291800	29015	Jequié	21		155966	3	240	5		15765.9	47.07	16.2	0.49	0.665	48.95	83.48	66.36	1.74
Jequié	29	291800	29015	Jequié	21		155966	3	254	6		15765.9	47.07	16.2	0.49	0.665	48.95	83.48	66.36	1.74
Barriers	29	290320	29002	Barriers	13	2020-03-28	155439	3	1	0		24676.5	17.49	19.9	0.5	0.721	40.9	74.65	64.37	2.41
Barriers	29	290320	29002	Barriers	14	2020-03-29	155439	3	1	0		24676.5	17.49	19.9	0.5	0.721	40.9	74.65	64.37	2.41
Barriers	29	290320	29002	Barriers	14	2020-03-30	155439	3	1	0		24676.5	17.49	19.9	0.5	0.721	40.9	74.65	64.37	2.41
Barriers	29	290320	29002	Barriers	14	2020-03-31	155439	3	1	0		24676.5	17.49	19.9	0.5	0.721	40.9	74.65	64.37	2.41
Barriers	29	290320	29002	Barriers	14	2020-04-01	155439	3	1	0		24676.5	17.49	19.9	0.5	0.721	40.9	74.65	64.37	2.41
Barriers	29	290320	29002	Barriers	14	2020-04-02	155439	3	1	0		24676.5	17.49	19.9	0.5	0.721	40.9	74.65	64.37	2.41
Barriers	29	290320	29002	Barriers	14	2020-04-03	155439	3	1	0		24676.5	17.49	19.9	0.5	0.721	40.9	74.65	64.37	2.41
Barriers	29	290320	29002	Barriers	14	2020-04-04	155439	3	1	0		24676.5	17.49	19.9	0.5	0.721	40.9	74.65	64.37	2.41
Barriers	29	290320	29002	Barriers	15	2020-04-05	155439	3	1	0		24676.5	17.49	19.9	0.5	0.721	40.9	74.65	64.37	2.41
Barriers	29	290320	29002	Barriers	15	2020-04-06	155439	3	1	0		24676.5	17.49	19.9	0.5	0.721	40.9	74.65	64.37	2.41
Barriers	29	290320	29002	Barriers	15	2020-04-07	155439	3	1	0		24676.5	17.49	19.9	0.5	0.721	40.9	74.65	64.37	2.41
Barriers	29	290320	29002	Barriers	15	2020-04-08	155439	3	1	0		24676.5	17.49	19.9	0.5	0.721	40.9	74.65	64.37	2.41
Barriers	29	290320	29002	Barriers	15	2020-04-09	155439	3	1	0		24676.5	17.49	19.9	0.5	0.721	40.9	74.65	64.37	2.41
Barriers	29	290320	29002	Barriers	15	2020-04-10	155439	3	1	0		24676.5	17.49	19.9	0.5	0.721	40.9	74.65	64.37	2.41
Barriers	29	290320	29002	Barriers	15	2020-04-11	155439	3	1	0		24676.5	17.49	19.9	0.5	0.721	40.9	74.65	64.37	2.41
Barriers	29	290320	29002	Barriers	16	2020-04-12	155439	3	1	0		24676.5	17.49	19.9	0.5	0.721	40.9	74.65	64.37	2.41
Barriers	29	290320	29002	Barriers	16	2020-04-13	155439	3	1	0		24676.5	17.49	19.9	0.5	0.721	40.9	74.65	64.37	2.41
Barriers	29	290320	29002	Barriers	16	2020-04-14	155439	3	1	0		24676.5	17.49	19.9	0.5	0.721	40.9	74.65	64.37	2.41
Barriers	29	290320	29002	Barriers	16	2020-04-15	155439	3	1	1		24676.5	17.49	19.9	0.5	0.721	40.9	74.65	64.37	2.41
Barriers	29	290320	29002	Barriers	16	2020-04-16	155439	3	1	0		24676.5	17.49	19.9	0.5	0.721	40.9	74.65	64.37	2.41
Barriers	29	290320	29002	Barriers	16	2020-04-17	155439	3	1	0		24676.5	17.49	19.9	0.5	0.721	40.9	74.65	64.37	2.41
Barriers	29	290320	29002	Barriers	16	2020-04-18	155439	3	1	0		24676.5	17.49	19.9	0.5	0.721	40.9	74.65	64.37	2.41
Barriers	29	290320	29002	Barriers	17	2020-04-19	155439	3	1	0		24676.5	17.49	19.9	0.5	0.721	40.9	74.65	64.37	2.41
Barriers	29	290320	29002	Barriers	17	2020-04-20	155439	3	1	0		24676.5	17.49	19.9	0.5	0.721	40.9	74.65	64.37	2.41
Barriers	29	290320	29002	Barriers	17	2020-04-21	155439	3	1	0		24676.5	17.49	19.9	0.5	0.721	40.9	74.65	64.37	2.41
Barriers	29	290320	29002	Barriers	17	2020-04-22	155439	3	1	0		24676.5	17.49	19.9	0.5	0.721	40.9	74.65	64.37	2.41
Barriers	29	290320	29002	Barriers	17	2020-04-23	155439	3	1	0		24676.5	17.49	19.9	0.5	0.721	40.9	74.65	64.37	2.41
Barriers	29	290320	29002	Barriers	17	2020-04-24	155439	3	1	0		24676.5	17.49	19.9	0.5	0.721	40.9	74.65	64.37	2.41
Barriers	29	290320	29002	Barriers	17	2020-04-25	155439	3	1	0		24676.5	17.49	19.9	0.5	0.721	40.9	74.65	64.37	2.41
Barriers	29	290320	29002	Barriers	18	2020-04-26	155439	3	1	0		24676.5	17.49	19.9	0.5	0.721	40.9	74.65	64.37	2.41
Barriers	29	290320	29002	Barriers	18	2020-04-27	155439	3	1	0		24676.5	17.49	19.9	0.5	0.721	40.9	74.65	64.37	2.41
Barriers	29	290320	29002	Barriers	18	2020-04-28	155439	3	1	0		24676.5	17.49	19.9	0.5	0.721	40.9	74.65	64.37	2.41
Barriers	29	290320	29002	Barriers	18	2020-04-29	155439	3	1	0		24676.5	17.49	19.9	0.5	0.721	40.9	74.65	64.37	2.41
Barriers	29	290320	29002	Barriers	18	2020-04-30	155439	3	1	0		24676.5	17.49	19.9	0.5	0.721	40.9	74.65	64.37	2.41
Barriers	29	290320	29002	Barriers	18	2020-05-01	155439	3	1	0		24676.5	17.49	19.9	0.5	0.721	40.9	74.65	64.37	2.41
Barriers	29	290320	29002	Barriers	18	2020-05-02	155439	3	1	0		24676.5	17.49	19.9	0.5	0.721	40.9	74.65	64.37	2.41
Barriers	29	290320	29002	Barriers	19	2020-05-03	155439	3	1	0		24676.5	17.49	19.9	0.5	0.721	40.9	74.65	64.37	2.41
Barriers	29	290320	29002	Barriers	19	2020-05-04	155439	3	1	0		24676.5	17.49	19.9	0.5	0.721	40.9	74.65	64.37	2.41
Barriers	29	290320	29002	Barriers	19	2020-05-05	155439	3	1	0		24676.5	17.49	19.9	0.5	0.721	40.9	74.65	64.37	2.41
Barriers	29	290320	29002	Barriers	19	2020-05-06	155439	3	1	0		24676.5	17.49	19.9	0.5	0.721	40.9	74.65	64.37	2.41
Barriers	29	290320	29002	Barriers	19	2020-05-07	155439	3	1	0		24676.5	17.49	19.9	0.5	0.721	40.9	74.65	64.37	2.41
Barriers	29	290320	29002	Barriers	19	2020-05-08	155439	3	2	0		24676.5	17.49	19.9	0.5	0.721	40.9	74.65	64.37	2.41
Barriers	29	290320	29002	Barriers	19	2020-05-09	155439	3	2	0		24676.5	17.49	19.9	0.5	0.721	40.9	74.65	64.37	2.41
Barriers	29	290320	29002	Barriers	20	2020-05-10	155439	3	2	0		24676.5	17.49	19.9	0.5	0.721	40.9	74.65	64.37	2.41
Barriers	29	290320	29002	Barriers	20	2020-05-11	155439	3	2	0		24676.5	17.49	19.9	0.5	0.721	40.9	74.65	64.37	2.41
Barriers	29	290320	29002	Barriers	20	2020-05-12	155439	3	2	0		24676.5	17.49	19.9	0.5	0.721	40.9	74.65	64.37	2.41
Barriers	29	290320	29002	Barriers	20	2020-05-13	155439	3	2	0		24676.5	17.49	19.9	0.5	0.721	40.9	74.65	64.37	2.41
Barriers	29	290320	29002	Barriers	20	2020-05-14	155439	3	2	0		24676.5	17.49	19.9	0.5	0.721	40.9	74.65	64.37	2.41
Barriers	29	290320	29002	Barriers	20	2020-05-15	155439	3	2	0		24676.5	17.49	19.9	0.5	0.721	40.9	74.65	64.37	2.41
Barriers	29	290320	29002	Barriers	20	2020-05-16	155439	3	8	0		24676.5	17.49	19.9	0.5	0.721	40.9	74.65	64.37	2.41
Barriers	29	290320	29002	Barriers	21		155439	3	19	0		24676.5	17.49	19.9	0.5	0.721	40.9	74.65	64.37	2.41
Barriers	29	290320	29002	Barriers	21		155439	3	25	0		24676.5	17.49	19.9	0.5	0.721	40.9	74.65	64.37	2.41
Barriers	29	290320	29002	Barriers	21		155439	3	30	0		24676.5	17.49	19.9	0.5	0.721	40.9	74.65	64.37	2.41
Barriers	29	290320	29002	Barriers	21		155439	3	32	0		24676.5	17.49	19.9	0.5	0.721	40.9	74.65	64.37	2.41
Parnaíba	22	220770	22005	Coastal Plain	13	2020-03-28	153078	3	1	0		13534.2	334.51	14.8	0.43	0.687	54.01	99.17	99.17	2
Parnaíba	22	220770	22005	Coastal Plain	14	2020-03-29	153078	3	1	0		13534.2	334.51	14.8	0.43	0.687	54.01	99.17	99.17	2
Parnaíba	22	220770	22005	Coastal Plain	14	2020-03-30	153078	3	1	0		13534.2	334.51	14.8	0.43	0.687	54.01	99.17	99.17	2
Parnaíba	22	220770	22005	Coastal Plain	14	2020-03-31	153078	3	1	1		13534.2	334.51	14.8	0.43	0.687	54.01	99.17	99.17	2
Parnaíba	22	220770	22005	Coastal Plain	14	2020-04-01	153078	3	1	1		13534.2	334.51	14.8	0.43	0.687	54.01	99.17	99.17	2
Parnaíba	22	220770	22005	Coastal Plain	14	2020-04-02	153078	3	1	1		13534.2	334.51	14.8	0.43	0.687	54.01	99.17	99.17	2
Parnaíba	22	220770	22005	Coastal Plain	14	2020-04-03	153078	3	1	1		13534.2	334.51	14.8	0.43	0.687	54.01	99.17	99.17	2
Parnaíba	22	220770	22005	Coastal Plain	14	2020-04-04	153078	3	1	1		13534.2	334.51	14.8	0.43	0.687	54.01	99.17	99.17	2
Parnaíba	22	220770	22005	Coastal Plain	15	2020-04-05	153078	3	1	1		13534.2	334.51	14.8	0.43	0.687	54.01	99.17	99.17	2
Parnaíba	22	220770	22005	Coastal Plain	15	2020-04-06	153078	3	1	1		13534.2	334.51	14.8	0.43	0.687	54.01	99.17	99.17	2
Parnaíba	22	220770	22005	Coastal Plain	15	2020-04-07	153078	3	1	1		13534.2	334.51	14.8	0.43	0.687	54.01	99.17	99.17	2
Parnaíba	22	220770	22005	Coastal Plain	15	2020-04-08	153078	3	1	1		13534.2	334.51	14.8	0.43	0.687	54.01	99.17	99.17	2
Parnaíba	22	220770	22005	Coastal Plain	15	2020-04-09	153078	3	1	1		13534.2	334.51	14.8	0.43	0.687	54.01	99.17	99.17	2
Parnaíba	22	220770	22005	Coastal Plain	15	2020-04-10	153078	3	1	1		13534.2	334.51	14.8	0.43	0.687	54.01	99.17	99.17	2
Parnaíba	22	220770	22005	Coastal Plain	15	2020-04-11	153078	3	1	1		13534.2	334.51	14.8	0.43	0.687	54.01	99.17	99.17	2
Parnaíba	22	220770	22005	Coastal Plain	16	2020-04-12	153078	3	1	1		13534.2	334.51	14.8	0.43	0.687	54.01	99.17	99.17	2
Parnaíba	22	220770	22005	Coastal Plain	16	2020-04-13	153078	3	1	1		13534.2	334.51	14.8	0.43	0.687	54.01	99.17	99.17	2
Parnaíba	22	220770	22005	Coastal Plain	16	2020-04-14	153078	3	1	1		13534.2	334.51	14.8	0.43	0.687	54.01	99.17	99.17	2
Parnaíba	22	220770	22005	Coastal Plain	16	2020-04-15	153078	3	1	1		13534.2	334.51	14.8	0.43	0.687	54.01	99.17	99.17	2
Parnaíba	22	220770	22005	Coastal Plain	16	2020-04-16	153078	3	1	1		13534.2	334.51	14.8	0.43	0.687	54.01	99.17	99.17	2
Parnaíba	22	220770	22005	Coastal Plain	16	2020-04-17	153078	3	1	1		13534.2	334.51	14.8	0.43	0.687	54.01	99.17	99.17	2
Parnaíba	22	220770	22005	Coastal Plain	16	2020-04-18	153078	3	6	1		13534.2	334.51	14.8	0.43	0.687	54.01	99.17	99.17	2
Parnaíba	22	220770	22005	Coastal Plain	17	2020-04-19	153078	3	6	2		13534.2	334.51	14.8	0.43	0.687	54.01	99.17	99.17	2
Parnaíba	22	220770	22005	Coastal Plain	17	2020-04-20	153078	3	6	2		13534.2	334.51	14.8	0.43	0.687	54.01	99.17	99.17	2
Parnaíba	22	220770	22005	Coastal Plain	17	2020-04-21	153078	3	6	2		13534.2	334.51	14.8	0.43	0.687	54.01	99.17	99.17	2
Parnaíba	22	220770	22005	Coastal Plain	17	2020-04-22	153078	3	10	2		13534.2	334.51	14.8	0.43	0.687	54.01	99.17	99.17	2
Parnaíba	22	220770	22005	Coastal Plain	17	2020-04-23	153078	3	10	2		13534.2	334.51	14.8	0.43	0.687	54.01	99.17	99.17	2
Parnaíba	22	220770	22005	Coastal Plain	17	2020-04-24	153078	3	10	3		13534.2	334.51	14.8	0.43	0.687	54.01	99.17	99.17	2
Parnaíba	22	220770	22005	Coastal Plain	17	2020-04-25	153078	3	14	3		13534.2	334.51	14.8	0.43	0.687	54.01	99.17	99.17	2
Parnaíba	22	220770	22005	Coastal Plain	18	2020-04-26	153078	3	14	3		13534.2	334.51	14.8	0.43	0.687	54.01	99.17	99.17	2
Parnaíba	22	220770	22005	Coastal Plain	18	2020-04-27	153078	3	19	3		13534.2	334.51	14.8	0.43	0.687	54.01	99.17	99.17	2
Parnaíba	22	220770	22005	Coastal Plain	18	2020-04-28	153078	3	19	3		13534.2	334.51	14.8	0.43	0.687	54.01	99.17	99.17	2
Parnaíba	22	220770	22005	Coastal Plain	18	2020-04-29	153078	3	24	3		13534.2	334.51	14.8	0.43	0.687	54.01	99.17	99.17	2
Parnaíba	22	220770	22005	Coastal Plain	18	2020-04-30	153078	3	26	3		13534.2	334.51	14.8	0.43	0.687	54.01	99.17	99.17	2
Parnaíba	22	220770	22005	Coastal Plain	18	2020-05-01	153078	3	26	3		13534.2	334.51	14.8	0.43	0.687	54.01	99.17	99.17	2
Parnaíba	22	220770	22005	Coastal Plain	18	2020-05-02	153078	3	26	3		13534.2	334.51	14.8	0.43	0.687	54.01	99.17	99.17	2
Parnaíba	22	220770	22005	Coastal Plain	19	2020-05-03	153078	3	27	3		13534.2	334.51	14.8	0.43	0.687	54.01	99.17	99.17	2
Parnaíba	22	220770	22005	Coastal Plain	19	2020-05-04	153078	3	41	3		13534.2	334.51	14.8	0.43	0.687	54.01	99.17	99.17	2
Parnaíba	22	220770	22005	Coastal Plain	19	2020-05-05	153078	3	41	3		13534.2	334.51	14.8	0.43	0.687	54.01	99.17	99.17	2
Parnaíba	22	220770	22005	Coastal Plain	19	2020-05-06	153078	3	47	3		13534.2	334.51	14.8	0.43	0.687	54.01	99.17	99.17	2
Parnaíba	22	220770	22005	Coastal Plain	19	2020-05-07	153078	3	55	3		13534.2	334.51	14.8	0.43	0.687	54.01	99.17	99.17	2
Parnaíba	22	220770	22005	Coastal Plain	19	2020-05-08	153078	3	64	3		13534.2	334.51	14.8	0.43	0.687	54.01	99.17	99.17	2
Parnaíba	22	220770	22005	Coastal Plain	19	2020-05-09	153078	3	73	3		13534.2	334.51	14.8	0.43	0.687	54.01	99.17	99.17	2
Parnaíba	22	220770	22005	Coastal Plain	20	2020-05-10	153078	3	76	3		13534.2	334.51	14.8	0.43	0.687	54.01	99.17	99.17	2
Parnaíba	22	220770	22005	Coastal Plain	20	2020-05-11	153078	3	78	3		13534.2	334.51	14.8	0.43	0.687	54.01	99.17	99.17	2
Parnaíba	22	220770	22005	Coastal Plain	20	2020-05-12	153078	3	84	3		13534.2	334.51	14.8	0.43	0.687	54.01	99.17	99.17	2
Parnaíba	22	220770	22005	Coastal Plain	20	2020-05-13	153078	3	89	4		13534.2	334.51	14.8	0.43	0.687	54.01	99.17	99.17	2
Parnaíba	22	220770	22005	Coastal Plain	20	2020-05-14	153078	3	96	4		13534.2	334.51	14.8	0.43	0.687	54.01	99.17	99.17	2
Parnaíba	22	220770	22005	Coastal Plain	20	2020-05-15	153078	3	105	4		13534.2	334.51	14.8	0.43	0.687	54.01	99.17	99.17	2
Parnaíba	22	220770	22005	Coastal Plain	20	2020-05-16	153078	3	111	4		13534.2	334.51	14.8	0.43	0.687	54.01	99.17	99.17	2
Parnaíba	22	220770	22005	Coastal Plain	21		153078	3	158	5		13534.2	334.51	14.8	0.43	0.687	54.01	99.17	99.17	2
Parnaíba	22	220770	22005	Coastal Plain	21		153078	3	171	5		13534.2	334.51	14.8	0.43	0.687	54.01	99.17	99.17	2
Parnaíba	22	220770	22005	Coastal Plain	21		153078	3	203	6		13534.2	334.51	14.8	0.43	0.687	54.01	99.17	99.17	2
Parnaíba	22	220770	22005	Coastal Plain	21		153078	3	223	6		13534.2	334.51	14.8	0.43	0.687	54.01	99.17	99.17	2
Alagoinhas	29	290070	29001	Alagoinhas	14	2020-03-29	151596	3	1	0		22500.1	188.67	16.9	0.46	0.683	39.84	72.53	70.55	2.37
Alagoinhas	29	290070	29001	Alagoinhas	14	2020-03-30	151596	3	1	0		22500.1	188.67	16.9	0.46	0.683	39.84	72.53	70.55	2.37
Alagoinhas	29	290070	29001	Alagoinhas	14	2020-03-31	151596	3	3	0		22500.1	188.67	16.9	0.46	0.683	39.84	72.53	70.55	2.37
Alagoinhas	29	290070	29001	Alagoinhas	14	2020-04-01	151596	3	3	0		22500.1	188.67	16.9	0.46	0.683	39.84	72.53	70.55	2.37
Alagoinhas	29	290070	29001	Alagoinhas	14	2020-04-02	151596	3	3	0		22500.1	188.67	16.9	0.46	0.683	39.84	72.53	70.55	2.37
Alagoinhas	29	290070	29001	Alagoinhas	14	2020-04-03	151596	3	3	0		22500.1	188.67	16.9	0.46	0.683	39.84	72.53	70.55	2.37
Alagoinhas	29	290070	29001	Alagoinhas	14	2020-04-04	151596	3	4	0		22500.1	188.67	16.9	0.46	0.683	39.84	72.53	70.55	2.37
Alagoinhas	29	290070	29001	Alagoinhas	15	2020-04-05	151596	3	5	0		22500.1	188.67	16.9	0.46	0.683	39.84	72.53	70.55	2.37
Alagoinhas	29	290070	29001	Alagoinhas	15	2020-04-06	151596	3	5	0		22500.1	188.67	16.9	0.46	0.683	39.84	72.53	70.55	2.37
Alagoinhas	29	290070	29001	Alagoinhas	15	2020-04-07	151596	3	5	0		22500.1	188.67	16.9	0.46	0.683	39.84	72.53	70.55	2.37
Alagoinhas	29	290070	29001	Alagoinhas	15	2020-04-08	151596	3	5	0		22500.1	188.67	16.9	0.46	0.683	39.84	72.53	70.55	2.37
Alagoinhas	29	290070	29001	Alagoinhas	15	2020-04-09	151596	3	5	0		22500.1	188.67	16.9	0.46	0.683	39.84	72.53	70.55	2.37
Alagoinhas	29	290070	29001	Alagoinhas	15	2020-04-10	151596	3	5	0		22500.1	188.67	16.9	0.46	0.683	39.84	72.53	70.55	2.37
Alagoinhas	29	290070	29001	Alagoinhas	15	2020-04-11	151596	3	5	0		22500.1	188.67	16.9	0.46	0.683	39.84	72.53	70.55	2.37
Alagoinhas	29	290070	29001	Alagoinhas	16	2020-04-12	151596	3	5	0		22500.1	188.67	16.9	0.46	0.683	39.84	72.53	70.55	2.37
Alagoinhas	29	290070	29001	Alagoinhas	16	2020-04-13	151596	3	5	0		22500.1	188.67	16.9	0.46	0.683	39.84	72.53	70.55	2.37
Alagoinhas	29	290070	29001	Alagoinhas	16	2020-04-14	151596	3	5	0		22500.1	188.67	16.9	0.46	0.683	39.84	72.53	70.55	2.37
Alagoinhas	29	290070	29001	Alagoinhas	16	2020-04-15	151596	3	5	1		22500.1	188.67	16.9	0.46	0.683	39.84	72.53	70.55	2.37
Alagoinhas	29	290070	29001	Alagoinhas	16	2020-04-16	151596	3	5	0		22500.1	188.67	16.9	0.46	0.683	39.84	72.53	70.55	2.37
Alagoinhas	29	290070	29001	Alagoinhas	16	2020-04-17	151596	3	5	0		22500.1	188.67	16.9	0.46	0.683	39.84	72.53	70.55	2.37
Alagoinhas	29	290070	29001	Alagoinhas	16	2020-04-18	151596	3	5	0		22500.1	188.67	16.9	0.46	0.683	39.84	72.53	70.55	2.37
Alagoinhas	29	290070	29001	Alagoinhas	17	2020-04-19	151596	3	5	0		22500.1	188.67	16.9	0.46	0.683	39.84	72.53	70.55	2.37
Alagoinhas	29	290070	29001	Alagoinhas	17	2020-04-20	151596	3	6	0		22500.1	188.67	16.9	0.46	0.683	39.84	72.53	70.55	2.37
Alagoinhas	29	290070	29001	Alagoinhas	17	2020-04-21	151596	3	6	0		22500.1	188.67	16.9	0.46	0.683	39.84	72.53	70.55	2.37
Alagoinhas	29	290070	29001	Alagoinhas	17	2020-04-22	151596	3	7	0		22500.1	188.67	16.9	0.46	0.683	39.84	72.53	70.55	2.37
Alagoinhas	29	290070	29001	Alagoinhas	17	2020-04-23	151596	3	7	0		22500.1	188.67	16.9	0.46	0.683	39.84	72.53	70.55	2.37
Alagoinhas	29	290070	29001	Alagoinhas	17	2020-04-24	151596	3	7	0		22500.1	188.67	16.9	0.46	0.683	39.84	72.53	70.55	2.37
Alagoinhas	29	290070	29001	Alagoinhas	17	2020-04-25	151596	3	7	0		22500.1	188.67	16.9	0.46	0.683	39.84	72.53	70.55	2.37
Alagoinhas	29	290070	29001	Alagoinhas	18	2020-04-26	151596	3	7	0		22500.1	188.67	16.9	0.46	0.683	39.84	72.53	70.55	2.37
Alagoinhas	29	290070	29001	Alagoinhas	18	2020-04-27	151596	3	7	0		22500.1	188.67	16.9	0.46	0.683	39.84	72.53	70.55	2.37
Alagoinhas	29	290070	29001	Alagoinhas	18	2020-04-28	151596	3	7	0		22500.1	188.67	16.9	0.46	0.683	39.84	72.53	70.55	2.37
Alagoinhas	29	290070	29001	Alagoinhas	18	2020-04-29	151596	3	7	0		22500.1	188.67	16.9	0.46	0.683	39.84	72.53	70.55	2.37
Alagoinhas	29	290070	29001	Alagoinhas	18	2020-04-30	151596	3	8	0		22500.1	188.67	16.9	0.46	0.683	39.84	72.53	70.55	2.37
Alagoinhas	29	290070	29001	Alagoinhas	18	2020-05-01	151596	3	8	0		22500.1	188.67	16.9	0.46	0.683	39.84	72.53	70.55	2.37
Alagoinhas	29	290070	29001	Alagoinhas	18	2020-05-02	151596	3	8	0		22500.1	188.67	16.9	0.46	0.683	39.84	72.53	70.55	2.37
Alagoinhas	29	290070	29001	Alagoinhas	19	2020-05-03	151596	3	8	0		22500.1	188.67	16.9	0.46	0.683	39.84	72.53	70.55	2.37
Alagoinhas	29	290070	29001	Alagoinhas	19	2020-05-04	151596	3	8	0		22500.1	188.67	16.9	0.46	0.683	39.84	72.53	70.55	2.37
Alagoinhas	29	290070	29001	Alagoinhas	19	2020-05-05	151596	3	9	0		22500.1	188.67	16.9	0.46	0.683	39.84	72.53	70.55	2.37
Alagoinhas	29	290070	29001	Alagoinhas	19	2020-05-06	151596	3	9	0		22500.1	188.67	16.9	0.46	0.683	39.84	72.53	70.55	2.37
Alagoinhas	29	290070	29001	Alagoinhas	19	2020-05-07	151596	3	9	0		22500.1	188.67	16.9	0.46	0.683	39.84	72.53	70.55	2.37
Alagoinhas	29	290070	29001	Alagoinhas	19	2020-05-08	151596	3	9	0		22500.1	188.67	16.9	0.46	0.683	39.84	72.53	70.55	2.37
Alagoinhas	29	290070	29001	Alagoinhas	19	2020-05-09	151596	3	9	0		22500.1	188.67	16.9	0.46	0.683	39.84	72.53	70.55	2.37
Alagoinhas	29	290070	29001	Alagoinhas	20	2020-05-10	151596	3	9	0		22500.1	188.67	16.9	0.46	0.683	39.84	72.53	70.55	2.37
Alagoinhas	29	290070	29001	Alagoinhas	20	2020-05-11	151596	3	9	0		22500.1	188.67	16.9	0.46	0.683	39.84	72.53	70.55	2.37
Alagoinhas	29	290070	29001	Alagoinhas	20	2020-05-12	151596	3	12	0		22500.1	188.67	16.9	0.46	0.683	39.84	72.53	70.55	2.37
Alagoinhas	29	290070	29001	Alagoinhas	20	2020-05-13	151596	3	12	0		22500.1	188.67	16.9	0.46	0.683	39.84	72.53	70.55	2.37
Alagoinhas	29	290070	29001	Alagoinhas	20	2020-05-14	151596	3	13	0		22500.1	188.67	16.9	0.46	0.683	39.84	72.53	70.55	2.37
Alagoinhas	29	290070	29001	Alagoinhas	20	2020-05-15	151596	3	13	0		22500.1	188.67	16.9	0.46	0.683	39.84	72.53	70.55	2.37
Alagoinhas	29	290070	29001	Alagoinhas	20	2020-05-16	151596	3	17	0		22500.1	188.67	16.9	0.46	0.683	39.84	72.53	70.55	2.37
Alagoinhas	29	290070	29001	Alagoinhas	21		151596	3	27	1		22500.1	188.67	16.9	0.46	0.683	39.84	72.53	70.55	2.37
Alagoinhas	29	290070	29001	Alagoinhas	21		151596	3	28	1		22500.1	188.67	16.9	0.46	0.683	39.84	72.53	70.55	2.37
Alagoinhas	29	290070	29001	Alagoinhas	21		151596	3	31	1		22500.1	188.67	16.9	0.46	0.683	39.84	72.53	70.55	2.37
Alagoinhas	29	290070	29001	Alagoinhas	21		151596	3	32	1		22500.1	188.67	16.9	0.46	0.683	39.84	72.53	70.55	2.37
safe harbor	29	292530	29018	safe harbor	13	2020-03-28	148686	3	10	0		18889	52.7	22.6	0.47	0.676	52.17	100	99.77	2.6
safe harbor	29	292530	29018	safe harbor	14	2020-03-29	148686	3	10	0		18889	52.7	22.6	0.47	0.676	52.17	100	99.77	2.6
safe harbor	29	292530	29018	safe harbor	14	2020-03-30	148686	3	10	0		18889	52.7	22.6	0.47	0.676	52.17	100	99.77	2.6
safe harbor	29	292530	29018	safe harbor	14	2020-03-31	148686	3	10	0		18889	52.7	22.6	0.47	0.676	52.17	100	99.77	2.6
safe harbor	29	292530	29018	safe harbor	14	2020-04-01	148686	3	10	0		18889	52.7	22.6	0.47	0.676	52.17	100	99.77	2.6
safe harbor	29	292530	29018	safe harbor	14	2020-04-02	148686	3	10	0		18889	52.7	22.6	0.47	0.676	52.17	100	99.77	2.6
safe harbor	29	292530	29018	safe harbor	14	2020-04-03	148686	3	10	0		18889	52.7	22.6	0.47	0.676	52.17	100	99.77	2.6
safe harbor	29	292530	29018	safe harbor	14	2020-04-04	148686	3	10	0		18889	52.7	22.6	0.47	0.676	52.17	100	99.77	2.6
safe harbor	29	292530	29018	safe harbor	15	2020-04-05	148686	3	10	0		18889	52.7	22.6	0.47	0.676	52.17	100	99.77	2.6
safe harbor	29	292530	29018	safe harbor	15	2020-04-06	148686	3	10	0		18889	52.7	22.6	0.47	0.676	52.17	100	99.77	2.6
safe harbor	29	292530	29018	safe harbor	15	2020-04-07	148686	3	10	0		18889	52.7	22.6	0.47	0.676	52.17	100	99.77	2.6
safe harbor	29	292530	29018	safe harbor	15	2020-04-08	148686	3	10	0		18889	52.7	22.6	0.47	0.676	52.17	100	99.77	2.6
safe harbor	29	292530	29018	safe harbor	15	2020-04-09	148686	3	10	0		18889	52.7	22.6	0.47	0.676	52.17	100	99.77	2.6
safe harbor	29	292530	29018	safe harbor	15	2020-04-10	148686	3	10	0		18889	52.7	22.6	0.47	0.676	52.17	100	99.77	2.6
safe harbor	29	292530	29018	safe harbor	15	2020-04-11	148686	3	11	0		18889	52.7	22.6	0.47	0.676	52.17	100	99.77	2.6
safe harbor	29	292530	29018	safe harbor	16	2020-04-12	148686	3	11	0		18889	52.7	22.6	0.47	0.676	52.17	100	99.77	2.6
safe harbor	29	292530	29018	safe harbor	16	2020-04-13	148686	3	11	0		18889	52.7	22.6	0.47	0.676	52.17	100	99.77	2.6
safe harbor	29	292530	29018	safe harbor	16	2020-04-14	148686	3	11	0		18889	52.7	22.6	0.47	0.676	52.17	100	99.77	2.6
safe harbor	29	292530	29018	safe harbor	16	2020-04-15	148686	3	11	0		18889	52.7	22.6	0.47	0.676	52.17	100	99.77	2.6
safe harbor	29	292530	29018	safe harbor	16	2020-04-16	148686	3	12	0		18889	52.7	22.6	0.47	0.676	52.17	100	99.77	2.6
safe harbor	29	292530	29018	safe harbor	16	2020-04-17	148686	3	13	0		18889	52.7	22.6	0.47	0.676	52.17	100	99.77	2.6
safe harbor	29	292530	29018	safe harbor	16	2020-04-18	148686	3	13	0		18889	52.7	22.6	0.47	0.676	52.17	100	99.77	2.6
safe harbor	29	292530	29018	safe harbor	17	2020-04-19	148686	3	16	0		18889	52.7	22.6	0.47	0.676	52.17	100	99.77	2.6
safe harbor	29	292530	29018	safe harbor	17	2020-04-20	148686	3	17	0		18889	52.7	22.6	0.47	0.676	52.17	100	99.77	2.6
safe harbor	29	292530	29018	safe harbor	17	2020-04-21	148686	3	17	0		18889	52.7	22.6	0.47	0.676	52.17	100	99.77	2.6
safe harbor	29	292530	29018	safe harbor	17	2020-04-22	148686	3	17	0		18889	52.7	22.6	0.47	0.676	52.17	100	99.77	2.6
safe harbor	29	292530	29018	safe harbor	17	2020-04-23	148686	3	17	0		18889	52.7	22.6	0.47	0.676	52.17	100	99.77	2.6
safe harbor	29	292530	29018	safe harbor	17	2020-04-24	148686	3	17	0		18889	52.7	22.6	0.47	0.676	52.17	100	99.77	2.6
safe harbor	29	292530	29018	safe harbor	17	2020-04-25	148686	3	18	0		18889	52.7	22.6	0.47	0.676	52.17	100	99.77	2.6
safe harbor	29	292530	29018	safe harbor	18	2020-04-26	148686	3	18	0		18889	52.7	22.6	0.47	0.676	52.17	100	99.77	2.6
safe harbor	29	292530	29018	safe harbor	18	2020-04-27	148686	3	19	0		18889	52.7	22.6	0.47	0.676	52.17	100	99.77	2.6
safe harbor	29	292530	29018	safe harbor	18	2020-04-28	148686	3	19	0		18889	52.7	22.6	0.47	0.676	52.17	100	99.77	2.6
safe harbor	29	292530	29018	safe harbor	18	2020-04-29	148686	3	21	0		18889	52.7	22.6	0.47	0.676	52.17	100	99.77	2.6
safe harbor	29	292530	29018	safe harbor	18	2020-04-30	148686	3	21	0		18889	52.7	22.6	0.47	0.676	52.17	100	99.77	2.6
safe harbor	29	292530	29018	safe harbor	18	2020-05-01	148686	3	22	0		18889	52.7	22.6	0.47	0.676	52.17	100	99.77	2.6
safe harbor	29	292530	29018	safe harbor	18	2020-05-02	148686	3	23	0		18889	52.7	22.6	0.47	0.676	52.17	100	99.77	2.6
safe harbor	29	292530	29018	safe harbor	19	2020-05-03	148686	3	26	0		18889	52.7	22.6	0.47	0.676	52.17	100	99.77	2.6
safe harbor	29	292530	29018	safe harbor	19	2020-05-04	148686	3	27	0		18889	52.7	22.6	0.47	0.676	52.17	100	99.77	2.6
safe harbor	29	292530	29018	safe harbor	19	2020-05-05	148686	3	28	0		18889	52.7	22.6	0.47	0.676	52.17	100	99.77	2.6
safe harbor	29	292530	29018	safe harbor	19	2020-05-06	148686	3	28	0		18889	52.7	22.6	0.47	0.676	52.17	100	99.77	2.6
safe harbor	29	292530	29018	safe harbor	19	2020-05-07	148686	3	28	0		18889	52.7	22.6	0.47	0.676	52.17	100	99.77	2.6
safe harbor	29	292530	29018	safe harbor	19	2020-05-08	148686	3	28	0		18889	52.7	22.6	0.47	0.676	52.17	100	99.77	2.6
safe harbor	29	292530	29018	safe harbor	19	2020-05-09	148686	3	28	0		18889	52.7	22.6	0.47	0.676	52.17	100	99.77	2.6
safe harbor	29	292530	29018	safe harbor	20	2020-05-10	148686	3	28	1		18889	52.7	22.6	0.47	0.676	52.17	100	99.77	2.6
safe harbor	29	292530	29018	safe harbor	20	2020-05-11	148686	3	28	0		18889	52.7	22.6	0.47	0.676	52.17	100	99.77	2.6
safe harbor	29	292530	29018	safe harbor	20	2020-05-12	148686	3	39	1		18889	52.7	22.6	0.47	0.676	52.17	100	99.77	2.6
safe harbor	29	292530	29018	safe harbor	20	2020-05-13	148686	3	42	1		18889	52.7	22.6	0.47	0.676	52.17	100	99.77	2.6
safe harbor	29	292530	29018	safe harbor	20	2020-05-14	148686	3	47	1		18889	52.7	22.6	0.47	0.676	52.17	100	99.77	2.6
safe harbor	29	292530	29018	safe harbor	20	2020-05-15	148686	3	47	1		18889	52.7	22.6	0.47	0.676	52.17	100	99.77	2.6
safe harbor	29	292530	29018	safe harbor	20	2020-05-16	148686	3	45	1		18889	52.7	22.6	0.47	0.676	52.17	100	99.77	2.6
safe harbor	29	292530	29018	safe harbor	21		148686	3	57	1		18889	52.7	22.6	0.47	0.676	52.17	100	99.77	2.6
safe harbor	29	292530	29018	safe harbor	21		148686	3	57	1		18889	52.7	22.6	0.47	0.676	52.17	100	99.77	2.6
safe harbor	29	292530	29018	safe harbor	21		148686	3	59	1		18889	52.7	22.6	0.47	0.676	52.17	100	99.77	2.6
safe harbor	29	292530	29018	safe harbor	21		148686	3	60	1		18889	52.7	22.6	0.47	0.676	52.17	100	99.77	2.6

## Sheet:  Spreadsheet2
																		Cases_Deaths	Recoverednew	GDP_PERCAPTA	DENSITY_DEMO	BUSY_PEOPLE	GINI	HDI	INDEX_POVERTY	Cob_APS	Cob_ESF	Note_PMAQ
